# Supplementary material for: Diethyl 5-[(2-hydr­oxy-1-naphth­yl)methyl­ideneamino]-3-methyl­thio­phene-2,4-dicarboxyl­ate
Source: Acta Crystallogr Sect E Struct Rep Online. 2008 Apr 26;64(Pt 5):o923. doi: 10.1107/S1600536808011628 (PMC2961336; doi:10.1107/S1600536808011628)
Supplement: Supplementary file 1 [file e-64-0o923-sup1.cif]

##############################################################################
###                                                                        ###
###        Electronic paper (Acta Crystallographica Section E)             ###
###                                                                        ###
##############################################################################
#                                                                            #
# This CIF contains the data in a paper accepted for publication in Acta     #
# Crystallographica Section E. It conforms to the requirements of Notes      #
# for Authors for Section E, and has been peer reviewed under the auspices   #
# of the IUCr Commission on Journals.                                        #
#                                                                            #
# Full details of the Crystallographic Information File format               #
# are given in the paper "The Crystallographic Information File (CIF):       #
# a New Standard Archive File for Crystallography" by S. R. Hall, F. H.      #
# Allen and I. D. Brown [Acta Cryst. (1991), A47, 655-685].                  #
#                                                                            #
# The current version of the core CIF dictionary is obtainable from          #
# ftp://ftp.iucr.org/pub/cif_core.dic. The current version number is 2.4.    #
#                                                                            #
# Software is freely available for graphical display of the structure(s) in  #
# this CIF.  For information consult the CIF home page http://www.iucr.org/  #
# cif/home.html                                                              #
#                                                                            #
# This file may be used for bona fide research purposes within the           #
# scientific community so long as proper attribution is given to the journal # 
# article from which it was obtained.                                        #
#                                                                            #
##############################################################################
                                             
data_global
_audit_creation_method     'PLATON <TABLE ACC> option'
_journal_date_recd_electronic     2008-04-15
_journal_date_accepted     2008-04-23
_journal_name_full     'Acta Crystallographica, Section E'
_journal_year     2008
_journal_volume     64
_journal_issue      5
_journal_page_first     o923
_journal_page_last     o923
_journal_paper_category     QO
_journal_coeditor_code     SJ2483
_publ_contact_author_name
; Dr. Mehmet Akkurt
;
_publ_contact_author_address
; Department of Physics
  Faculty of Arts and Sciences
  Erciyes University
  38039 Kayseri
  Turkey
;
_publ_contact_author_email     akkurt@erciyes.edu.tr
_publ_contact_author_fax     '+90-352-4374933'
_publ_contact_author_phone     '+90-352-4374901 ext. 33106'
_publ_section_title
;\
Diethyl
5-[(2-hydroxy-1-naphthyl)methylideneamino]-3-methylthiophene-2,4-\
dicarboxylate
;
loop_
    _publ_author_name
    _publ_author_address
    'Mehmet Akkurt'
; Department of Physics,
  Faculty of Arts and Sciences,
  Erciyes University,
  38039 Kayseri,
  Turkey
;
    '\,Serife P\?inar Yal\,c\?in'
; Department of Physics,
  Faculty of Arts and Sciences,
  Erciyes University,
  38039 Kayseri,
  Turkey
;
    'Abdullah Mohamed Asiri'
;
Chemistry Department,
Faculty of Science,
King Abdul-Aziz University,
PO Box 80203,
Jeddah 21589,
Saudi Arabia
;
    'Orhan B\"uy\"ukg\"ung\"or'
;
   Department of Physics,
   Faculty of Arts and Sciences,
   Ondokuz May\?is University,
   55139 Samsun,
   Turkey
;
data_I
_chemical_name_systematic
;
Diethyl
5-[(2-hydroxy-1-naphthyl)methylideneamino]-3-methylthiophene-2,4-dicarboxylate
;
_chemical_name_common     ?
_chemical_formula_moiety     'C22 H21 N O5 S'
_chemical_formula_sum     'C22 H21 N O5 S'
_chemical_formula_structural     ?
_chemical_formula_iupac     'C22 H21 N O5 S'
_chemical_formula_weight     411.47
_chemical_melting_point     ?
_symmetry_cell_setting     triclinic
_symmetry_space_group_name_H-M     'P -1'
_symmetry_space_group_name_Hall     '-P 1'
loop_
    _symmetry_equiv_pos_site_id
    _symmetry_equiv_pos_as_xyz
    1 x,y,z
    2 -x,-y,-z
_cell_length_a     8.7111(4)
_cell_length_b     11.5319(5)
_cell_length_c     11.9778(5)
_cell_angle_alpha     61.594(3)
_cell_angle_beta     79.489(3)
_cell_angle_gamma     89.334(3)
_cell_volume     1036.67(9)
_cell_formula_units_Z     2
_cell_measurement_reflns_used     18909
_cell_measurement_theta_min     1.97
_cell_measurement_theta_max     27.98
_cell_measurement_temperature     293(2)
_cell_special_details
;
;
_exptl_crystal_description     'plate'
_exptl_crystal_colour     'orange'
_exptl_crystal_size_max     0.630
_exptl_crystal_size_mid     0.380
_exptl_crystal_size_min     0.100
_exptl_crystal_size_rad     ?
_exptl_crystal_density_diffrn     1.318
_exptl_crystal_density_meas     ?
_exptl_crystal_density_method     'Not Measured'
_exptl_crystal_F_000     432
loop_
    _exptl_crystal_face_index_h
    _exptl_crystal_face_index_k
    _exptl_crystal_face_index_l
    _exptl_crystal_face_perp_dist
    0 -1 0 0.0460
    0 1 0 0.0510
    0 1 1 0.1520
    0 -1 -1 0.1860
    3 1 -8 0.2530
    4 -4 -1 0.3370
    0 1 -2 0.1730
    0 -3 -5 0.2060
    1 4 3 0.1850
    -3 -2 -5 0.2910
    -2 -1 -2 0.2950
    3 4 0 0.2100
    -5 -1 -1 0.2610
    -2 5 2 0.1780
    1 4 0 0.0780
    3 5 1 0.1990
    6 -3 1 0.3500
_exptl_absorpt_coefficient_mu     0.189
_exptl_absorpt_correction_type     integration
_exptl_absorpt_process_details     '(X-RED32; Stoe & Cie)'
_exptl_absorpt_correction_T_min     0.890
_exptl_absorpt_correction_T_max     0.981
_exptl_special_details
;
;
_diffrn_ambient_temperature     293(2)
_diffrn_radiation_type     'Mo K\a'
_diffrn_radiation_wavelength     0.71073
_diffrn_radiation_monochromator     'plane graphite'
_diffrn_measurement_device_type     'Stoe IPDS-2'
_diffrn_measurement_device     '2-circle goniometer'
_diffrn_measurement_method     \w
_diffrn_detector_area_resol_mean     6.67
_diffrn_reflns_number     18909
_diffrn_reflns_av_R_equivalents     0.0293
_diffrn_reflns_av_sigmaI/netI     0.0192
_diffrn_reflns_theta_min     1.97
_diffrn_reflns_theta_max     26.00
_diffrn_reflns_theta_full     26.00
_diffrn_measured_fraction_theta_max     0.995
_diffrn_measured_fraction_theta_full     0.995
_diffrn_reflns_limit_h_min     -10
_diffrn_reflns_limit_h_max     10
_diffrn_reflns_limit_k_min     -14
_diffrn_reflns_limit_k_max     14
_diffrn_reflns_limit_l_min     -14
_diffrn_reflns_limit_l_max     14
_diffrn_reflns_reduction_process
;
;
_diffrn_standards_number     0
_diffrn_standards_interval_count     ?
_diffrn_standards_interval_time     ?
_diffrn_standards_decay_%     ?
_refine_special_details
;
Refinement on <i>F</i>^2^ for ALL reflections except those flagged by the user
for potential systematic errors. Weighted <i>R</i>-factors <i>wR</i> and all
goodnesses of fit <i>S</i> are based on <i>F</i>^2^, conventional
<i>R</i>-factors <i>R</i> are based on <i>F</i>, with <i>F</i> set to zero for
negative <i>F</i>^2^. The observed criterion of <i>F</i>^2^ > \s(<i>F</i>^2^)
is used only for calculating -<i>R</i>-factor-obs <i>etc</i>. and is not
relevant to the choice of reflections for refinement. <i>R</i>-factors based
on <i>F</i>^2^ are statistically about twice as large as those based on
<i>F</i>, and <i>R</i>-factors based on ALL data will be even larger.
;
_reflns_number_total     4047
_reflns_number_gt     3397
_reflns_threshold_expression     I>2\s(I)
_refine_ls_structure_factor_coef     Fsqd
_refine_ls_matrix_type     full
_refine_ls_R_factor_all     0.0498
_refine_ls_R_factor_gt     0.0398
_refine_ls_wR_factor_gt     0.1057
_refine_ls_wR_factor_ref     0.1107
_refine_ls_goodness_of_fit_ref     1.061
_refine_ls_restrained_S_all     1.061
_refine_ls_number_reflns     4047
_refine_ls_number_parameters     265
_refine_ls_number_restraints     0
_refine_ls_number_constraints     ?
_refine_ls_hydrogen_treatment     constr
_refine_ls_weighting_scheme     'calc'
_refine_ls_weighting_details
          'calc w=1/[\s^2^(Fo^2^)+(0.064P)^2^+0.1098P] where P=(Fo^2^+2Fc^2^)/3'
_atom_sites_solution_hydrogens     geom
_atom_sites_solution_primary     direct
_atom_sites_solution_secondary     difmap
_refine_ls_shift/su_max     ?
_refine_ls_shift/su_max_lt     0.001
_refine_ls_shift/su_mean     <0.001
_refine_diff_density_max     0.292
_refine_diff_density_min     -0.155
_refine_ls_extinction_method     none
_refine_ls_abs_structure_details     ?
_refine_ls_abs_structure_Flack     .
loop_
    _atom_type_symbol
    _atom_type_description
    _atom_type_scat_dispersion_real
    _atom_type_scat_dispersion_imag
    _atom_type_scat_source
    S S 0.1246 0.1234 'International Tables Vol C Tables 4.2.6.8 and 6.1.1.4'
    O O 0.0106 0.0060 'International Tables Vol C Tables 4.2.6.8 and 6.1.1.4'
    N N 0.0061 0.0033 'International Tables Vol C Tables 4.2.6.8 and 6.1.1.4'
    H H 0.0000 0.0000 'International Tables Vol C Tables 4.2.6.8 and 6.1.1.4'
    C C 0.0033 0.0016 'International Tables Vol C Tables 4.2.6.8 and 6.1.1.4'
_computing_data_collection     'X-AREA (Stoe & Cie, 2002)'
_computing_cell_refinement     'X-AREA (Stoe & Cie, 2002)'
_computing_data_reduction     'X-RED32 (Stoe & Cie, 2002)'
_computing_structure_solution     'SHELXS97 (Sheldrick, 2008)'
_computing_structure_refinement     'SHELXL97 (Sheldrick, 2008)'
_computing_molecular_graphics     'ORTEP-3 for Windows (Farrugia, 1997)'
_computing_publication_material     'WinGX (Farrugia, 1999)'
loop_
    _atom_site_type_symbol
    _atom_site_label
    _atom_site_fract_x
    _atom_site_fract_y
    _atom_site_fract_z
    _atom_site_U_iso_or_equiv
    _atom_site_thermal_displace_type
    _atom_site_calc_flag
    _atom_site_refinement_flags
    _atom_site_occupancy
    S S1 0.49573(5) 0.76909(4) 0.39643(4) 0.05010(10)
                                                    Uani . . 1.000
    O O1 0.14230(15) 0.32467(13) 0.72848(10) 0.0600(4) Uani . . 1.000
    O O2 0.3809(2) 0.60637(15) 0.86430(13) 0.0796(6) Uani . . 1.000
    O O3 0.40230(17) 0.44308(13) 0.81405(11) 0.0629(4) Uani . . 1.000
    O O4 0.7590(2) 1.03239(15) 0.40759(16) 0.0874(6) Uani . . 1.000
    O O5 0.70559(18) 0.99593(13) 0.25144(13) 0.0721(5) Uani . . 1.000
    N N1 0.31832(15) 0.53737(13) 0.57083(12) 0.0454(4) Uani . . 1.000
    C C1 0.27937(17) 0.52740(15) 0.47657(14) 0.0433(4) Uani . . 1.000
    C C2 0.17178(17) 0.42282(15) 0.49800(14) 0.0421(4) Uani . . 1.000
    C C3 0.10639(19) 0.32652(16) 0.62436(15) 0.0488(5) Uani . . 1.000
    C C4 -0.0033(2) 0.22477(18) 0.64652(17) 0.0576(5) Uani . . 1.000
    C C5 -0.0463(2) 0.21932(18) 0.54624(18) 0.0576(5) Uani . . 1.000
    C C6 0.01516(18) 0.31457(16) 0.41623(16) 0.0485(5) Uani . . 1.000
    C C7 -0.0334(2) 0.30932(19) 0.31243(19) 0.0599(6) Uani . . 1.000
    C C8 0.0266(2) 0.4000(2) 0.18768(19) 0.0648(7) Uani . . 1.000
    C C9 0.1389(2) 0.4991(2) 0.16108(17) 0.0613(6) Uani . . 1.000
    C C10 0.1874(2) 0.50831(17) 0.25911(15) 0.0517(5) Uani . . 1.000
    C C11 0.12654(17) 0.41718(15) 0.39031(14) 0.0431(4) Uani . . 1.000
    C C12 0.41757(18) 0.64162(15) 0.54888(14) 0.0440(5) Uani . . 1.000
    C C13 0.46275(18) 0.66050(16) 0.64435(15) 0.0460(5) Uani . . 1.000
    C C14 0.56177(19) 0.77890(16) 0.59411(16) 0.0491(5) Uani . . 1.000
    C C15 0.59028(19) 0.84540(16) 0.46218(17) 0.0504(5) Uani . . 1.000
    C C16 0.6309(2) 0.8209(2) 0.6770(2) 0.0646(7) Uani . . 1.000
    C C17 0.4107(2) 0.56996(18) 0.78467(16) 0.0545(6) Uani . . 1.000
    C C18 0.3541(4) 0.3472(2) 0.9500(2) 0.0952(9) Uani . . 1.000
    C C19 0.3661(5) 0.2151(3) 0.9659(3) 0.1222(16) Uani . . 1.000
    C C20 0.6929(2) 0.96689(18) 0.37492(19) 0.0595(6) Uani . . 1.000
    C C21 0.8094(3) 1.1108(2) 0.1560(2) 0.0924(9) Uani . . 1.000
    C C22 0.8308(5) 1.1111(3) 0.0332(3) 0.1284(13) Uani . . 1.000
    H H1 0.32280 0.59040 0.39190 0.0520 Uiso calc R 1.000
    H H1A 0.20650 0.38710 0.70570 0.0900 Uiso calc R 1.000
    H H4 -0.04630 0.16100 0.73100 0.0690 Uiso calc R 1.000
    H H5 -0.11820 0.15120 0.56310 0.0690 Uiso calc R 1.000
    H H7 -0.10780 0.24260 0.32990 0.0720 Uiso calc R 1.000
    H H8 -0.00720 0.39580 0.12030 0.0780 Uiso calc R 1.000
    H H9 0.18160 0.56000 0.07550 0.0730 Uiso calc R 1.000
    H H10 0.26200 0.57600 0.23900 0.0620 Uiso calc R 1.000
    H H16A 0.67860 0.74820 0.73720 0.0970 Uiso calc R 1.000
    H H16B 0.54950 0.84730 0.72380 0.0970 Uiso calc R 1.000
    H H16C 0.70860 0.89400 0.62290 0.0970 Uiso calc R 1.000
    H H18A 0.42060 0.36170 0.99980 0.1140 Uiso calc R 1.000
    H H18B 0.24680 0.35730 0.98170 0.1140 Uiso calc R 1.000
    H H19A 0.33970 0.15150 1.05640 0.1830 Uiso calc R 1.000
    H H19B 0.47130 0.20690 0.93080 0.1830 Uiso calc R 1.000
    H H19C 0.29510 0.19930 0.92100 0.1830 Uiso calc R 1.000
    H H21A 0.90960 1.10730 0.18150 0.1110 Uiso calc R 1.000
    H H21B 0.76440 1.19080 0.14860 0.1110 Uiso calc R 1.000
    H H22A 0.91040 1.17940 -0.02880 0.1920 Uiso calc R 1.000
    H H22B 0.73400 1.12730 0.00280 0.1920 Uiso calc R 1.000
    H H22C 0.86210 1.02680 0.04420 0.1920 Uiso calc R 1.000
loop_
    _atom_site_aniso_label
    _atom_site_aniso_U_11
    _atom_site_aniso_U_22
    _atom_site_aniso_U_33
    _atom_site_aniso_U_12
    _atom_site_aniso_U_13
    _atom_site_aniso_U_23
    S1 0.0542(2) 0.0489(2) 0.0479(2) -0.0031(2) -0.0107(2) -0.0236(2)
    O1 0.0637(8) 0.0669(8) 0.0435(6) -0.0065(6) -0.0077(5) -0.0228(5)
    O2 0.1077(12) 0.0840(10) 0.0569(7) -0.0006(9) -0.0050(7) -0.0456(7)
    O3 0.0824(9) 0.0577(7) 0.0464(6) -0.0033(6) -0.0131(6) -0.0232(5)
    O4 0.1040(12) 0.0666(9) 0.0921(11) -0.0283(8) -0.0127(9) -0.0402(8)
    O5 0.0825(10) 0.0542(7) 0.0677(8) -0.0158(7) -0.0004(7) -0.0246(6)
    N1 0.0443(7) 0.0495(7) 0.0475(7) 0.0003(6) -0.0099(5) -0.0270(6)
    C1 0.0424(8) 0.0458(8) 0.0438(7) 0.0014(6) -0.0079(6) -0.0234(6)
    C2 0.0380(7) 0.0451(8) 0.0457(7) 0.0024(6) -0.0078(6) -0.0240(6)
    C3 0.0447(8) 0.0520(9) 0.0481(8) 0.0033(7) -0.0074(6) -0.0236(7)
    C4 0.0533(10) 0.0517(9) 0.0542(9) -0.0063(7) -0.0023(7) -0.0174(8)
    C5 0.0476(9) 0.0517(9) 0.0710(10) -0.0073(7) -0.0068(8) -0.0291(8)
    C6 0.0413(8) 0.0500(9) 0.0604(9) 0.0019(7) -0.0104(7) -0.0313(8)
    C7 0.0524(10) 0.0669(11) 0.0770(12) -0.0012(8) -0.0186(8) -0.0459(10)
    C8 0.0705(12) 0.0781(13) 0.0631(11) 0.0009(10) -0.0218(9) -0.0447(10)
    C9 0.0693(12) 0.0675(11) 0.0502(9) -0.0004(9) -0.0131(8) -0.0303(8)
    C10 0.0546(9) 0.0548(9) 0.0484(8) -0.0041(7) -0.0087(7) -0.0273(7)
    C11 0.0382(7) 0.0459(8) 0.0514(8) 0.0037(6) -0.0099(6) -0.0281(7)
    C12 0.0408(8) 0.0466(8) 0.0491(8) 0.0033(6) -0.0097(6) -0.0265(7)
    C13 0.0434(8) 0.0513(8) 0.0511(8) 0.0048(7) -0.0107(6) -0.0305(7)
    C14 0.0470(8) 0.0513(9) 0.0608(9) 0.0061(7) -0.0149(7) -0.0350(8)
    C15 0.0479(9) 0.0466(8) 0.0643(10) 0.0032(7) -0.0131(7) -0.0321(8)
    C16 0.0669(11) 0.0694(12) 0.0754(12) -0.0004(9) -0.0208(9) -0.0468(10)
    C17 0.0555(10) 0.0647(11) 0.0516(9) 0.0015(8) -0.0124(7) -0.0340(8)
    C18 0.144(2) 0.0779(15) 0.0481(10) -0.0184(15) -0.0121(12) -0.0198(10)
    C19 0.186(4) 0.0726(17) 0.0824(17) -0.0039(19) -0.0425(19) -0.0114(13)
    C20 0.0577(10) 0.0493(9) 0.0721(11) 0.0000(8) -0.0081(8) -0.0314(9)
    C21 0.110(2) 0.0604(13) 0.0830(15) -0.0210(13) 0.0127(13) -0.0261(11)
    C22 0.163(3) 0.099(2) 0.0858(18) -0.027(2) 0.0238(19) -0.0308(16)
_geom_special_details
;
Bond distances, angles <i>etc</i>. have been calculated using the rounded
fractional coordinates. All su's are estimated from the variances of the
(full) variance-covariance matrix. The cell e.s.d.'s are taken into account in
the estimation of distances, angles and torsion angles
;
loop_
    _geom_bond_atom_site_label_1
    _geom_bond_atom_site_label_2
    _geom_bond_site_symmetry_1
    _geom_bond_site_symmetry_2
    _geom_bond_distance
    _geom_bond_publ_flag
    S1 C12 . . 1.7247(16) no
    S1 C15 . . 1.728(2) no
    O1 C3 . . 1.331(2) no
    O2 C17 . . 1.201(3) no
    O3 C17 . . 1.332(3) no
    O3 C18 . . 1.449(2) no
    O4 C20 . . 1.195(3) no
    O5 C20 . . 1.335(2) no
    O5 C21 . . 1.445(3) no
    O1 H1A . . 0.8200 no
    N1 C12 . . 1.379(2) no
    N1 C1 . . 1.291(2) no
    C1 C2 . . 1.429(2) no
    C2 C3 . . 1.396(2) no
    C2 C11 . . 1.445(2) no
    C3 C4 . . 1.413(3) no
    C4 C5 . . 1.350(3) no
    C5 C6 . . 1.414(3) no
    C6 C11 . . 1.416(3) no
    C6 C7 . . 1.412(3) no
    C7 C8 . . 1.357(3) no
    C8 C9 . . 1.389(3) no
    C9 C10 . . 1.367(3) no
    C10 C11 . . 1.412(2) no
    C12 C13 . . 1.383(2) no
    C13 C17 . . 1.478(2) no
    C13 C14 . . 1.424(3) no
    C14 C15 . . 1.362(2) no
    C14 C16 . . 1.505(3) no
    C15 C20 . . 1.466(3) no
    C18 C19 . . 1.448(5) no
    C21 C22 . . 1.447(4) no
    C1 H1 . . 0.9300 no
    C4 H4 . . 0.9300 no
    C5 H5 . . 0.9300 no
    C7 H7 . . 0.9300 no
    C8 H8 . . 0.9300 no
    C9 H9 . . 0.9300 no
    C10 H10 . . 0.9300 no
    C16 H16A . . 0.9600 no
    C16 H16B . . 0.9600 no
    C16 H16C . . 0.9600 no
    C18 H18A . . 0.9700 no
    C18 H18B . . 0.9700 no
    C19 H19A . . 0.9600 no
    C19 H19B . . 0.9600 no
    C19 H19C . . 0.9600 no
    C21 H21A . . 0.9700 no
    C21 H21B . . 0.9700 no
    C22 H22A . . 0.9600 no
    C22 H22B . . 0.9600 no
    C22 H22C . . 0.9600 no
loop_
    _geom_contact_atom_site_label_1
    _geom_contact_atom_site_label_2
    _geom_contact_distance
    _geom_contact_site_symmetry_1
    _geom_contact_site_symmetry_2
    _geom_contact_publ_flag
    S1 O5 2.7985(16) . . no
    S1 C2 3.6620(17) . 2_666 no
    S1 C3 3.6260(18) . 2_666 no
    S1 H1 2.5900 . . no
    O1 O3 3.209(2) . . no
    O1 N1 2.561(2) . . no
    O2 C16 2.993(3) . . no
    O3 N1 2.8195(18) . . no
    O3 O1 3.209(2) . . no
    O4 C16 2.978(3) . . no
    O4 C7 3.269(3) . 1_665 no
    O5 S1 2.7985(16) . . no
    O1 H19C 2.6600 . . no
    O2 H18A 2.5600 . . no
    O2 H21B 2.6000 . 2_676 no
    O2 H9 2.6100 . 1_556 no
    O2 H16A 2.8300 . . no
    O2 H18A 2.7200 . 2_667 no
    O2 H16B 2.7300 . . no
    O2 H18B 2.6900 . . no
    O3 H1A 2.5800 . . no
    O3 H10 2.9100 . 2_666 no
    O4 H7 2.3700 . 1_665 no
    O4 H21A 2.5100 . . no
    O4 H21B 2.7400 . . no
    O4 H16C 2.2500 . . no
    O5 H16B 2.9100 . 2_676 no
    N1 O1 2.561(2) . . no
    N1 O3 2.8195(18) . . no
    N1 C6 3.369(2) . 2_566 no
    N1 H1A 1.8300 . . no
    C1 C6 3.531(3) . 2_566 no
    C1 C12 3.319(2) . 2_666 no
    C1 C5 3.469(3) . 2_566 no
    C2 C11 3.594(2) . 2_566 no
    C2 C15 3.592(3) . 2_666 no
    C2 S1 3.6620(17) . 2_666 no
    C2 C2 3.469(2) . 2_566 no
    C3 C11 3.519(3) . 2_566 no
    C3 C15 3.581(3) . 2_666 no
    C3 S1 3.6260(18) . 2_666 no
    C4 C20 3.523(3) . 2_666 no
    C5 C1 3.469(3) . 2_566 no
    C6 N1 3.369(2) . 2_566 no
    C6 C1 3.531(3) . 2_566 no
    C7 O4 3.269(3) . 1_445 no
    C11 C3 3.519(3) . 2_566 no
    C11 C14 3.487(2) . 2_666 no
    C11 C2 3.594(2) . 2_566 no
    C12 C1 3.319(2) . 2_666 no
    C14 C11 3.487(2) . 2_666 no
    C15 C2 3.592(3) . 2_666 no
    C15 C3 3.581(3) . 2_666 no
    C16 O2 2.993(3) . . no
    C16 O4 2.978(3) . . no
    C20 C4 3.523(3) . 2_666 no
    C1 H10 2.6600 . . no
    C1 H1A 2.3900 . . no
    C8 H18B 3.0700 . 1_554 no
    C8 H16A 3.1000 . 2_666 no
    C9 H16A 3.0700 . 2_666 no
    C10 H1 2.6400 . . no
    C12 H1A 3.0200 . . no
    C17 H16A 2.9200 . . no
    C20 H16C 2.7100 . . no
    C20 H16B 2.9700 . 2_676 no
    H1 S1 2.5900 . . no
    H1 C10 2.6400 . . no
    H1 H10 2.0800 . . no
    H1A O3 2.5800 . . no
    H1A N1 1.8300 . . no
    H1A C1 2.3900 . . no
    H1A C12 3.0200 . . no
    H5 H7 2.4600 . . no
    H7 O4 2.3700 . 1_445 no
    H7 H5 2.4600 . . no
    H9 O2 2.6100 . 1_554 no
    H10 C1 2.6600 . . no
    H10 H1 2.0800 . . no
    H10 O3 2.9100 . 2_666 no
    H16A O2 2.8300 . . no
    H16A C17 2.9200 . . no
    H16A C8 3.1000 . 2_666 no
    H16A C9 3.0700 . 2_666 no
    H16B O2 2.7300 . . no
    H16B O5 2.9100 . 2_676 no
    H16B C20 2.9700 . 2_676 no
    H16C O4 2.2500 . . no
    H16C C20 2.7100 . . no
    H18A O2 2.5600 . . no
    H18A O2 2.7200 . 2_667 no
    H18B O2 2.6900 . . no
    H18B C8 3.0700 . 1_556 no
    H19B H22B 2.6000 . 1_546 no
    H19C O1 2.6600 . . no
    H21A O4 2.5100 . . no
    H21B O4 2.7400 . . no
    H21B O2 2.6000 . 2_676 no
    H22B H19B 2.6000 . 1_564 no
loop_
    _geom_angle_atom_site_label_1
    _geom_angle_atom_site_label_2
    _geom_angle_atom_site_label_3
    _geom_angle_site_symmetry_1
    _geom_angle_site_symmetry_2
    _geom_angle_site_symmetry_3
    _geom_angle
    _geom_angle_publ_flag
    C12 S1 C15 . . . 90.91(9) no
    C17 O3 C18 . . . 116.55(16) no
    C20 O5 C21 . . . 116.42(17) no
    C3 O1 H1A . . . 109.00 no
    C1 N1 C12 . . . 121.62(14) no
    N1 C1 C2 . . . 122.21(14) no
    C1 C2 C11 . . . 120.78(14) no
    C3 C2 C11 . . . 119.38(16) no
    C1 C2 C3 . . . 119.82(15) no
    O1 C3 C2 . . . 123.00(17) no
    C2 C3 C4 . . . 120.20(16) no
    O1 C3 C4 . . . 116.80(15) no
    C3 C4 C5 . . . 120.63(17) no
    C4 C5 C6 . . . 121.71(19) no
    C5 C6 C11 . . . 119.22(16) no
    C7 C6 C11 . . . 119.68(16) no
    C5 C6 C7 . . . 121.10(18) no
    C6 C7 C8 . . . 121.1(2) no
    C7 C8 C9 . . . 119.68(19) no
    C8 C9 C10 . . . 120.87(17) no
    C9 C10 C11 . . . 121.34(18) no
    C2 C11 C6 . . . 118.85(14) no
    C6 C11 C10 . . . 117.30(15) no
    C2 C11 C10 . . . 123.85(16) no
    S1 C12 N1 . . . 123.46(12) no
    S1 C12 C13 . . . 111.39(13) no
    N1 C12 C13 . . . 125.11(14) no
    C12 C13 C14 . . . 113.15(14) no
    C12 C13 C17 . . . 123.98(17) no
    C14 C13 C17 . . . 122.84(16) no
    C13 C14 C16 . . . 123.87(16) no
    C15 C14 C16 . . . 124.86(18) no
    C13 C14 C15 . . . 111.23(16) no
    S1 C15 C14 . . . 113.31(15) no
    C14 C15 C20 . . . 127.68(18) no
    S1 C15 C20 . . . 118.98(14) no
    O2 C17 O3 . . . 123.34(17) no
    O3 C17 C13 . . . 112.87(16) no
    O2 C17 C13 . . . 123.8(2) no
    O3 C18 C19 . . . 109.3(2) no
    O4 C20 O5 . . . 123.28(19) no
    O5 C20 C15 . . . 111.10(18) no
    O4 C20 C15 . . . 125.61(19) no
    O5 C21 C22 . . . 108.0(2) no
    N1 C1 H1 . . . 119.00 no
    C2 C1 H1 . . . 119.00 no
    C3 C4 H4 . . . 120.00 no
    C5 C4 H4 . . . 120.00 no
    C4 C5 H5 . . . 119.00 no
    C6 C5 H5 . . . 119.00 no
    C6 C7 H7 . . . 119.00 no
    C8 C7 H7 . . . 119.00 no
    C7 C8 H8 . . . 120.00 no
    C9 C8 H8 . . . 120.00 no
    C8 C9 H9 . . . 120.00 no
    C10 C9 H9 . . . 120.00 no
    C9 C10 H10 . . . 119.00 no
    C11 C10 H10 . . . 119.00 no
    C14 C16 H16A . . . 109.00 no
    C14 C16 H16B . . . 109.00 no
    C14 C16 H16C . . . 110.00 no
    H16A C16 H16B . . . 109.00 no
    H16A C16 H16C . . . 110.00 no
    H16B C16 H16C . . . 109.00 no
    O3 C18 H18A . . . 110.00 no
    O3 C18 H18B . . . 110.00 no
    C19 C18 H18A . . . 110.00 no
    C19 C18 H18B . . . 110.00 no
    H18A C18 H18B . . . 108.00 no
    C18 C19 H19A . . . 109.00 no
    C18 C19 H19B . . . 109.00 no
    C18 C19 H19C . . . 109.00 no
    H19A C19 H19B . . . 110.00 no
    H19A C19 H19C . . . 109.00 no
    H19B C19 H19C . . . 109.00 no
    O5 C21 H21A . . . 110.00 no
    O5 C21 H21B . . . 110.00 no
    C22 C21 H21A . . . 110.00 no
    C22 C21 H21B . . . 110.00 no
    H21A C21 H21B . . . 108.00 no
    C21 C22 H22A . . . 109.00 no
    C21 C22 H22B . . . 109.00 no
    C21 C22 H22C . . . 109.00 no
    H22A C22 H22B . . . 109.00 no
    H22A C22 H22C . . . 109.00 no
    H22B C22 H22C . . . 109.00 no
loop_
    _geom_torsion_atom_site_label_1
    _geom_torsion_atom_site_label_2
    _geom_torsion_atom_site_label_3
    _geom_torsion_atom_site_label_4
    _geom_torsion_site_symmetry_1
    _geom_torsion_site_symmetry_2
    _geom_torsion_site_symmetry_3
    _geom_torsion_site_symmetry_4
    _geom_torsion
    _geom_torsion_publ_flag
    C15 S1 C12 C13 . . . . 0.71(14) no
    C12 S1 C15 C14 . . . . -1.17(15) no
    C12 S1 C15 C20 . . . . 176.74(16) no
    C15 S1 C12 N1 . . . . 178.59(15) no
    C18 O3 C17 O2 . . . . 0.1(3) no
    C17 O3 C18 C19 . . . . -174.4(3) no
    C18 O3 C17 C13 . . . . 179.2(2) no
    C21 O5 C20 C15 . . . . -177.41(18) no
    C20 O5 C21 C22 . . . . 169.1(2) no
    C21 O5 C20 O4 . . . . 2.0(3) no
    C12 N1 C1 C2 . . . . -177.45(16) no
    C1 N1 C12 C13 . . . . 178.89(17) no
    C1 N1 C12 S1 . . . . 1.3(2) no
    N1 C1 C2 C11 . . . . 177.84(16) no
    N1 C1 C2 C3 . . . . -0.6(3) no
    C1 C2 C3 C4 . . . . 178.30(17) no
    C11 C2 C3 C4 . . . . -0.2(3) no
    C1 C2 C3 O1 . . . . -1.7(3) no
    C11 C2 C3 O1 . . . . 179.81(17) no
    C1 C2 C11 C6 . . . . -177.67(16) no
    C1 C2 C11 C10 . . . . 2.6(3) no
    C3 C2 C11 C10 . . . . -178.99(17) no
    C3 C2 C11 C6 . . . . 0.8(2) no
    O1 C3 C4 C5 . . . . 180.00(19) no
    C2 C3 C4 C5 . . . . 0.0(3) no
    C3 C4 C5 C6 . . . . -0.4(3) no
    C4 C5 C6 C11 . . . . 1.0(3) no
    C4 C5 C6 C7 . . . . -178.60(19) no
    C5 C6 C11 C2 . . . . -1.2(3) no
    C7 C6 C11 C10 . . . . -1.8(3) no
    C5 C6 C11 C10 . . . . 178.60(17) no
    C5 C6 C7 C8 . . . . -179.4(2) no
    C7 C6 C11 C2 . . . . 178.44(17) no
    C11 C6 C7 C8 . . . . 1.0(3) no
    C6 C7 C8 C9 . . . . 0.7(3) no
    C7 C8 C9 C10 . . . . -1.5(3) no
    C8 C9 C10 C11 . . . . 0.6(3) no
    C9 C10 C11 C6 . . . . 1.0(3) no
    C9 C10 C11 C2 . . . . -179.21(18) no
    S1 C12 C13 C14 . . . . -0.1(2) no
    N1 C12 C13 C17 . . . . 0.3(3) no
    N1 C12 C13 C14 . . . . -177.96(16) no
    S1 C12 C13 C17 . . . . 178.14(15) no
    C17 C13 C14 C15 . . . . -179.04(17) no
    C12 C13 C14 C16 . . . . -178.26(17) no
    C12 C13 C14 C15 . . . . -0.7(2) no
    C17 C13 C14 C16 . . . . 3.4(3) no
    C14 C13 C17 O3 . . . . -143.40(18) no
    C12 C13 C17 O2 . . . . -142.4(2) no
    C14 C13 C17 O2 . . . . 35.7(3) no
    C12 C13 C17 O3 . . . . 38.5(2) no
    C13 C14 C15 C20 . . . . -176.40(18) no
    C16 C14 C15 S1 . . . . 178.78(15) no
    C16 C14 C15 C20 . . . . 1.1(3) no
    C13 C14 C15 S1 . . . . 1.3(2) no
    C14 C15 C20 O5 . . . . 173.23(19) no
    S1 C15 C20 O4 . . . . 176.31(18) no
    S1 C15 C20 O5 . . . . -4.4(2) no
    C14 C15 C20 O4 . . . . -6.1(3) no
loop_
    _geom_hbond_atom_site_label_D
    _geom_hbond_atom_site_label_H
    _geom_hbond_atom_site_label_A
    _geom_hbond_site_symmetry_A
    _geom_hbond_distance_DH
    _geom_hbond_distance_HA
    _geom_hbond_distance_DA
    _geom_hbond_angle_DHA
    _geom_hbond_publ_flag
    O1 H1A O3 . 0.82 2.58 3.209(2) 135 yes
    O1 H1A N1 . 0.82 1.83 2.561(2) 147 yes
    C1 H1 S1 . 0.93 2.59 3.0263(18) 109 yes
    C7 H7 O4 1_445 0.93 2.37 3.269(3) 163 yes
    C16 H16C O4 . 0.96 2.25 2.978(3) 132 yes
    C21 H21B O2 2_676 0.97 2.60 3.565(3) 175 yes
