# Supplementary material for: Diethyl 5-[(2-hydr­oxy-1-naphth­yl)methyl­ideneamino]-3-methyl­thio­phene-2,4-dicarboxyl­ate
Source: Acta Crystallogr Sect E Struct Rep Online. 2008 Apr 26;64(Pt 5):o923. doi: 10.1107/S1600536808011628 (PMC2961336; doi:10.1107/S1600536808011628)
Supplement: Supplementary file 2 [file e-64-0o923-Isup2.hkl]

#
# h,k,l, Fc-squared, Fo-squared, sigma(Fo-squared) and status flag
#
data_I
_shelx_title ' ASIRI-11'
_shelx_refln_list_code          4
_shelx_F_calc_maximum       94.60
_exptl_crystal_F_000       432.00
_reflns_d_resolution_high  0.8107
 
loop_
 _symmetry_equiv_pos_as_xyz
 'x, y, z'
 '-x, -y, -z'
 
_cell_length_a     8.7111
_cell_length_b    11.5319
_cell_length_c    11.9778
_cell_angle_alpha  61.594
_cell_angle_beta   79.489
_cell_angle_gamma  89.334
 
_shelx_F_squared_multiplier     1.000
 
loop_
 _refln_index_h
 _refln_index_k
 _refln_index_l
 _refln_F_squared_calc
 _refln_F_squared_meas
 _refln_F_squared_sigma
 _refln_observed_status
   1   0   0      877.16      942.84     11.01 o
   2   0   0      461.04      565.99      4.30 o
   3   0   0        6.71       13.40      2.03 o
   4   0   0        8.19        8.30      1.59 o
   5   0   0       18.37       27.04      1.54 o
   6   0   0      202.98      195.60      2.69 o
   7   0   0      116.32      122.66      1.60 o
   8   0   0       19.88       21.12      1.36 o
   9   0   0       16.22       16.54      1.50 o
  10   0   0       27.08       26.76      1.44 o
 -10   1   0        3.07        3.39      1.69 o
  -9   1   0        0.10        2.60      1.53 o
  -8   1   0        0.89        1.26      1.09 o
  -7   1   0      222.15      232.42      4.24 o
  -6   1   0       56.84       58.81      1.59 o
  -5   1   0      821.25      786.63      6.04 o
  -4   1   0      602.58      567.53      4.55 o
  -3   1   0      340.83      405.08      3.28 o
  -2   1   0     1338.31     1168.77      6.21 o
  -1   1   0      199.93      240.70      3.85 o
   0   1   0     4689.03     4833.06     82.92 o
   1   1   0      717.02      718.97     12.92 o
   2   1   0      171.45      173.82      2.41 o
   3   1   0       75.54       56.83      1.73 o
   4   1   0      849.88      870.11     18.77 o
   5   1   0       33.31       44.59      1.43 o
   6   1   0        1.72        2.60      1.34 o
   7   1   0        1.77        1.65      1.32 o
   8   1   0        3.58        3.98      1.07 o
   9   1   0        0.28        2.60      1.20 o
  10   1   0        4.17        5.15      1.23 o
 -10   2   0        0.23        1.94      1.93 o
  -9   2   0       20.25       18.53      1.66 o
  -8   2   0       74.69       80.86      2.55 o
  -7   2   0       77.13       68.97      1.74 o
  -6   2   0       61.41       57.02      1.71 o
  -5   2   0      117.20      108.08      1.89 o
  -4   2   0      298.45      365.63      6.57 o
  -3   2   0      391.29      437.10      3.65 o
  -1   2   0       62.90       74.24      2.74 o
   0   2   0       12.09       12.23      2.16 o
   1   2   0      589.55      564.54      9.65 o
   2   2   0      202.42      200.43      2.40 o
   3   2   0        3.02        4.45      1.33 o
   4   2   0      246.91      223.73      2.86 o
   5   2   0       68.84       87.49      1.53 o
   6   2   0       76.47       71.09      1.73 o
   7   2   0      121.31      125.25      3.38 o
   8   2   0       87.92       85.37      1.54 o
   9   2   0       20.66       21.94      1.23 o
  10   2   0        0.00        0.69      1.28 o
 -10   3   0        2.99        4.29      1.54 o
  -9   3   0       66.69       63.86      1.92 o
  -8   3   0        6.94        6.91      1.47 o
  -7   3   0       74.10       75.44      1.80 o
  -6   3   0        1.29        2.22      1.41 o
  -4   3   0      171.23      175.16      2.03 o
  -3   3   0      303.88      309.80      2.57 o
  -2   3   0      693.00      760.09      8.18 o
  -1   3   0        6.43        5.46      1.96 o
   0   3   0        4.93       10.46      1.85 o
   1   3   0     1772.14     1705.29     37.27 o
   2   3   0      590.96      533.16     12.54 o
   3   3   0       16.52       14.51      1.30 o
   4   3   0        9.09        8.37      1.30 o
   5   3   0       49.55       39.47      1.37 o
   6   3   0       15.02       13.12      1.25 o
   7   3   0        0.87        4.53      1.49 o
   8   3   0        0.37        0.66      1.26 o
   9   3   0        1.01        2.14      1.05 o
 -10   4   0        7.29        5.67      2.03 o
  -9   4   0       19.86       20.32      1.71 o
  -8   4   0        0.23        1.46      1.41 o
  -7   4   0        5.59        5.53      1.44 o
  -6   4   0       30.93       27.72      1.52 o
  -5   4   0      565.40      569.53      9.44 o
  -4   4   0     2233.50     2306.61     20.73 o
  -3   4   0      117.64      121.15      1.76 o
  -2   4   0       22.73       21.68      1.50 o
  -1   4   0       69.39       79.68      1.80 o
   0   4   0      315.70      318.73      6.39 o
   1   4   0       90.56       74.36      1.71 o
   2   4   0      122.56      138.51      2.31 o
   3   4   0       86.80       88.30      1.79 o
   4   4   0       70.69       58.54      2.74 o
   5   4   0      221.74      201.37      1.86 o
   6   4   0      249.05      247.64      4.84 o
   7   4   0       25.85       27.84      1.34 o
   8   4   0        3.69        6.02      1.20 o
   9   4   0        4.89        4.47      1.24 o
 -10   5   0        0.24        1.43      2.02 o
  -9   5   0        7.89        8.47      1.56 o
  -8   5   0        1.76        2.54      1.47 o
  -7   5   0        0.02        0.62      1.37 o
  -6   5   0        4.11        4.51      1.46 o
  -5   5   0        2.02        3.43      1.31 o
  -4   5   0       41.70       56.03      1.48 o
  -3   5   0      275.37      272.86      3.51 o
  -2   5   0       85.81       82.46      1.51 o
  -1   5   0     1723.99     1742.29     46.68 o
   0   5   0      786.80      815.97     14.58 o
   1   5   0      376.22      409.65      6.33 o
   2   5   0      244.00      228.34      5.35 o
   3   5   0       39.94       39.95      1.32 o
   4   5   0      213.58      211.09      5.33 o
   5   5   0        3.22        4.99      1.28 o
   6   5   0        0.06        0.59      1.04 o
   7   5   0       19.02       19.08      1.23 o
   8   5   0        4.15        5.21      1.03 o
   9   5   0        1.17        2.35      1.36 o
  -9   6   0        0.87        1.13      1.62 o
  -8   6   0        7.71        7.57      1.85 o
  -7   6   0       80.47       80.53      2.17 o
  -6   6   0       67.90       67.36      1.65 o
  -5   6   0       11.35       13.76      1.19 o
  -4   6   0        4.14        6.04      1.15 o
  -3   6   0        0.78        1.05      1.23 o
  -2   6   0      326.41      360.89      7.91 o
  -1   6   0      229.69      230.23      3.05 o
   0   6   0       48.62       58.15      1.47 o
   1   6   0        0.30        1.67      1.25 o
   2   6   0      167.64      157.18      1.59 o
   3   6   0      320.33      317.73      6.65 o
   4   6   0      170.02      170.83      3.01 o
   5   6   0       16.28       13.77      0.99 o
   6   6   0        2.42        2.53      1.14 o
   7   6   0        0.98        2.91      1.05 o
   8   6   0        5.34        6.34      1.33 o
  -9   7   0        0.05        1.49      1.59 o
  -8   7   0        0.74        1.93      1.43 o
  -7   7   0        0.01        0.39      1.56 o
  -6   7   0        3.25        4.05      1.44 o
  -5   7   0        0.32        1.14      1.41 o
  -4   7   0      127.84      123.72      1.70 o
  -3   7   0      328.86      307.54      8.97 o
  -2   7   0      223.25      227.40      3.96 o
  -1   7   0      149.75      153.48      2.47 o
   0   7   0       72.18       72.91      1.57 o
   1   7   0        5.18        6.22      1.25 o
   2   7   0      157.24      154.18      2.04 o
   3   7   0        5.91        4.70      1.26 o
   4   7   0       22.33       22.58      1.12 o
   5   7   0      126.85      118.60      3.78 o
   6   7   0       41.74       40.34      1.24 o
   7   7   0       39.06       43.45      3.74 o
   8   7   0        4.17        4.93      1.22 o
  -8   8   0        3.08        2.62      1.48 o
  -7   8   0        3.17        3.20      1.36 o
  -6   8   0        0.67        1.03      1.23 o
  -5   8   0        5.65        5.76      1.16 o
  -4   8   0       73.70       74.74      1.36 o
  -3   8   0       37.41       39.56      1.51 o
  -2   8   0        1.62        3.97      1.38 o
  -1   8   0        0.64        0.76      1.42 o
   0   8   0        0.78        1.63      1.39 o
   1   8   0      153.89      158.24      2.05 o
   2   8   0       11.18       15.17      1.38 o
   3   8   0       36.62       33.48      1.43 o
   4   8   0       31.59       28.87      1.15 o
   5   8   0       31.46       30.42      1.20 o
   6   8   0       23.17       24.42      2.19 o
   7   8   0       63.52       74.08      1.54 o
  -7   9   0        0.47        1.86      1.40 o
  -6   9   0       31.31       30.15      1.39 o
  -5   9   0       10.34       10.24      1.15 o
  -4   9   0       57.40       52.36      1.38 o
  -3   9   0       24.58       25.77      1.61 o
  -2   9   0       29.64       30.25      1.30 o
  -1   9   0      167.59      169.10      1.70 o
   0   9   0      388.46      390.58      4.50 o
   1   9   0        2.29        1.84      1.11 o
   2   9   0      169.27      169.45      2.33 o
   3   9   0       22.18       21.28      1.35 o
   4   9   0        9.14        9.51      1.35 o
   5   9   0       21.45       26.78      2.19 o
   6   9   0        5.85        5.80      1.06 o
  -7  10   0        0.02        1.21      1.45 o
  -6  10   0        3.15        3.32      1.29 o
  -5  10   0        2.55        2.53      1.11 o
  -4  10   0        0.53        1.87      1.18 o
  -3  10   0        1.82        1.83      1.27 o
  -2  10   0        1.89        2.34      1.34 o
  -1  10   0      270.61      277.06      6.33 o
   0  10   0        0.15       -0.07      1.19 o
   1  10   0       21.45       19.39      1.13 o
   2  10   0       12.89       12.27      1.41 o
   3  10   0        0.03       -0.41      1.04 o
   4  10   0        1.73        2.81      1.31 o
   5  10   0       31.85       35.42      1.34 o
  -5  11   0       11.53       11.97      1.21 o
  -4  11   0       11.79       10.92      1.19 o
  -3  11   0       32.58       33.64      1.47 o
  -2  11   0       97.09      105.24      3.41 o
  -1  11   0       62.03       61.73      2.13 o
   0  11   0      112.01      111.36      3.08 o
   1  11   0        4.45        7.01      1.05 o
   2  11   0       21.88       16.96      1.18 o
   3  11   0       28.41       31.32      1.78 o
   4  11   0       22.93       21.70      1.10 o
  -3  12   0       44.12       39.96      2.08 o
  -2  12   0        0.17        2.90      1.60 o
  -1  12   0        4.12        6.03      1.24 o
   0  12   0        5.14        4.36      1.27 o
   1  12   0        0.04        0.52      0.97 o
   2  12   0        2.39        5.42      1.38 o
   1 -12   1        7.97        5.40      1.01 o
  -3 -11   1        9.74        9.38      1.10 o
  -2 -11   1       17.85       17.56      1.15 o
  -1 -11   1        6.54        4.54      1.07 o
   0 -11   1       52.43       47.22      1.24 o
   1 -11   1       18.41       17.13      1.36 o
   2 -11   1       37.87       34.42      1.87 o
   3 -11   1        9.76       12.06      1.21 o
   4 -11   1        6.37        6.64      1.23 o
   5 -11   1        0.64        3.00      1.10 o
  -4 -10   1        4.85        6.15      1.15 o
  -3 -10   1        0.03        0.82      1.79 o
  -2 -10   1        1.05        1.92      1.10 o
  -1 -10   1        9.14       12.90      1.66 o
   0 -10   1        0.90        1.07      1.05 o
   1 -10   1       66.81       64.58      1.42 o
   2 -10   1        8.14        9.11      1.03 o
   3 -10   1       12.51       11.03      1.11 o
   4 -10   1        2.58        3.08      1.07 o
   5 -10   1       13.32       12.62      1.23 o
   6 -10   1        0.49        1.17      1.25 o
  -6  -9   1        8.22        7.07      1.31 o
  -5  -9   1       40.87       42.32      1.60 o
  -4  -9   1       18.50       16.55      2.08 o
  -3  -9   1        0.52        1.19      1.19 o
  -2  -9   1      188.36      172.20      1.46 o
  -1  -9   1      173.99      170.07      1.46 o
   0  -9   1      165.17      168.04      1.54 o
   1  -9   1      201.89      203.01      1.86 o
   2  -9   1       81.84       75.33      2.01 o
   3  -9   1       24.91       22.78      1.09 o
   4  -9   1       83.16       80.89      2.89 o
   5  -9   1        1.18        3.45      1.23 o
   6  -9   1       63.05       59.38      1.93 o
   7  -9   1        0.35        2.06      1.30 o
  -6  -8   1        5.80        5.76      1.09 o
  -5  -8   1        1.41        1.68      1.17 o
  -4  -8   1        8.59        9.10      1.21 o
  -3  -8   1       79.49       70.41      2.10 o
  -2  -8   1       11.70       10.24      1.09 o
  -1  -8   1      442.62      451.89      4.31 o
   0  -8   1      125.89      136.83      1.71 o
   1  -8   1        3.61        2.50      1.22 o
   2  -8   1       31.76       28.97      1.84 o
   3  -8   1       82.72       75.43      2.60 o
   4  -8   1        1.09        2.57      1.12 o
   5  -8   1        4.06        4.21      1.20 o
   6  -8   1       34.16       30.51      1.22 o
   7  -8   1        3.43        3.11      1.31 o
   8  -8   1        1.31        1.04      1.43 o
  -7  -7   1       37.53       41.76      1.46 o
  -6  -7   1        4.45        2.59      2.07 o
  -5  -7   1       25.66       21.46      1.25 o
  -4  -7   1      470.43      461.90      7.97 o
  -3  -7   1        9.07        9.79      1.10 o
  -2  -7   1      566.99      558.81     13.13 o
  -1  -7   1      828.26      807.78      9.23 o
   0  -7   1        1.07        0.81      1.14 o
   1  -7   1        6.14        6.40      1.17 o
   2  -7   1      155.45      155.40      1.77 o
   3  -7   1       24.83       21.74      1.13 o
   4  -7   1      237.94      237.27      4.21 o
   5  -7   1        8.41        8.34      1.20 o
   6  -7   1        4.08        3.15      1.14 o
   7  -7   1       11.31       12.53      1.30 o
   8  -7   1       11.38       13.56      1.43 o
   9  -7   1        6.81        7.51      1.73 o
  -8  -6   1        1.97        3.37      1.34 o
  -7  -6   1       13.34       14.33      1.30 o
  -6  -6   1        8.29        9.01      1.27 o
  -5  -6   1       58.99       55.91      1.20 o
  -4  -6   1       28.38       31.54      1.07 o
  -3  -6   1      187.09      184.35      2.73 o
  -2  -6   1      127.21      123.50      1.55 o
  -1  -6   1      108.49      103.92      2.05 o
   0  -6   1       38.40       41.75      1.28 o
   1  -6   1       10.15       11.29      1.37 o
   2  -6   1      126.80      118.38      1.73 o
   3  -6   1       84.40       80.41      1.44 o
   4  -6   1       22.33       25.40      1.28 o
   5  -6   1       23.61       22.95      1.27 o
   6  -6   1        3.28        3.25      1.20 o
   7  -6   1        0.44        1.19      1.30 o
   8  -6   1        0.33        1.67      1.68 o
   9  -6   1        2.73        3.69      1.65 o
  -8  -5   1        8.75        8.40      1.18 o
  -7  -5   1       59.91       55.36      1.32 o
  -6  -5   1      101.14      100.29      1.73 o
  -5  -5   1        1.83        0.60      1.31 o
  -4  -5   1      316.14      313.00      5.14 o
  -3  -5   1      749.82      717.17      7.82 o
  -2  -5   1        0.28        1.57      1.40 o
  -1  -5   1        0.67        0.08      1.22 o
   0  -5   1      522.57      511.00      8.55 o
   1  -5   1      835.88      792.85      7.79 o
   2  -5   1      832.79      773.26     15.36 o
   3  -5   1       17.32       17.05      1.28 o
   4  -5   1       40.90       44.39      1.33 o
   5  -5   1        1.98        2.82      1.23 o
   6  -5   1       36.93       37.69      1.37 o
   7  -5   1        2.41        3.12      1.42 o
   8  -5   1        0.09        1.31      1.43 o
   9  -5   1        1.53        4.26      2.61 o
  -9  -4   1        1.39        2.33      1.22 o
  -8  -4   1        4.87        6.07      1.52 o
  -7  -4   1       34.21       35.44      1.26 o
  -6  -4   1       34.60       32.72      1.33 o
  -5  -4   1       99.84      102.35      2.21 o
  -4  -4   1        2.09        2.94      1.06 o
  -3  -4   1       42.42       41.33      1.41 o
  -2  -4   1      456.02      521.37      9.17 o
  -1  -4   1       56.79       39.69      1.34 o
   0  -4   1      968.38      939.96     15.30 o
   1  -4   1        0.22        0.24      1.36 o
   3  -4   1      123.77      147.11      1.70 o
   4  -4   1        0.17        0.01      1.42 o
   5  -4   1      232.39      230.29      3.90 o
   6  -4   1       37.83       40.83      1.71 o
   7  -4   1        0.68        1.33      1.48 o
   8  -4   1        0.00        0.93      1.52 o
   9  -4   1        0.06        0.43      1.84 o
  10  -4   1        0.10        0.26      1.99 o
  -9  -3   1       20.78       20.11      1.36 o
  -8  -3   1       21.52       21.37      1.15 o
  -7  -3   1       20.43       20.85      1.21 o
  -6  -3   1      335.73      339.86      4.60 o
  -5  -3   1      118.18      107.44      1.88 o
  -4  -3   1        3.59        4.69      1.27 o
  -3  -3   1       12.16        8.77      1.37 o
  -2  -3   1      675.70      664.55     10.95 o
  -1  -3   1     2056.19     1944.03     32.49 o
   0  -3   1      839.35      866.35     11.45 o
   1  -3   1      174.33      197.01      2.48 o
   2  -3   1       93.65       74.56      1.79 o
   3  -3   1        0.12       -0.91      1.50 o
   4  -3   1      139.33      134.36      1.78 o
   5  -3   1        2.70        2.53      1.41 o
   6  -3   1        0.26        0.00      1.48 o
   7  -3   1       20.48       22.99      1.79 o
   8  -3   1       14.76       18.03      2.38 o
   9  -3   1       21.07       22.79      1.95 o
  10  -3   1        9.03        9.12      1.92 o
  -9  -2   1        5.68        6.29      1.36 o
  -8  -2   1       35.18       35.17      1.31 o
  -7  -2   1       17.73       16.78      1.27 o
  -6  -2   1        2.17        3.37      1.12 o
  -5  -2   1        0.26        1.73      1.02 o
  -4  -2   1      290.60      283.11      2.61 o
  -3  -2   1      726.07      645.80     10.71 o
  -2  -2   1     2406.27     2345.55     38.90 o
  -1  -2   1       25.68       22.70      1.80 o
   0  -2   1      191.12      191.50      2.58 o
   1  -2   1        6.17       13.03      2.04 o
   2  -2   1      246.14      270.53      2.68 o
   3  -2   1     2098.05     2022.28     12.64 o
   4  -2   1       64.70       62.15      1.54 o
   5  -2   1       12.67       17.44      1.57 o
   6  -2   1        6.88        3.79      1.49 o
   7  -2   1       54.35       56.47      1.63 o
   8  -2   1       24.69       22.36      1.62 o
   9  -2   1        0.17        0.35      1.46 o
  10  -2   1        0.05        0.69      1.88 o
 -10  -1   1        2.10        2.15      1.24 o
  -9  -1   1        2.34        2.15      1.04 o
  -8  -1   1       52.15       52.77      1.57 o
  -7  -1   1        2.58        3.14      1.19 o
  -6  -1   1        2.12        2.79      1.20 o
  -5  -1   1        2.19        1.17      1.41 o
  -4  -1   1      571.38      540.79      6.95 o
  -3  -1   1     1849.92     1874.32     20.12 o
  -2  -1   1      883.64      901.58     11.41 o
  -1  -1   1        3.98        5.20      1.81 o
   0  -1   1      246.49      261.35      3.12 o
   1  -1   1     1278.70     1336.55      5.07 o
   3  -1   1      951.49      990.83      9.17 o
   4  -1   1      299.56      349.53      3.45 o
   5  -1   1      239.78      244.69      2.57 o
   6  -1   1       11.79       13.82      1.52 o
   7  -1   1      293.91      301.41      4.87 o
   8  -1   1       64.25       63.08      1.88 o
   9  -1   1       27.24       23.61      1.93 o
  10  -1   1       17.69       20.04      1.93 o
 -10   0   1       17.44       16.57      1.21 o
  -9   0   1       25.55       25.79      1.09 o
  -8   0   1       11.36       12.94      1.14 o
  -7   0   1        0.61        3.24      1.27 o
  -6   0   1        2.10        1.50      1.10 o
  -5   0   1      223.69      194.30      3.07 o
  -4   0   1      668.86      676.95      4.75 o
  -3   0   1        2.10        0.86      1.57 o
  -2   0   1        0.98        1.34      1.87 o
  -1   0   1     2049.85     2140.40     39.78 o
   0   0   1     8949.99     9276.33     82.79 o
   1   0   1     3863.86     4012.16     41.35 o
   2   0   1     4445.66     4576.88     21.53 o
   3   0   1      286.59      312.85      4.11 o
   4   0   1      947.11      832.98      9.14 o
   5   0   1      284.32      263.18      2.22 o
   6   0   1      134.97      130.80      1.70 o
   7   0   1       84.49       82.96      1.57 o
   8   0   1        1.42        0.48      1.16 o
   9   0   1        5.18        5.62      1.20 o
  10   0   1        5.87        8.69      1.68 o
 -10   1   1        3.84        4.97      1.49 o
  -9   1   1        0.25        0.40      1.27 o
  -8   1   1        0.08        0.26      1.22 o
  -7   1   1        1.66        1.88      1.02 o
  -6   1   1      327.40      326.59      3.62 o
  -5   1   1      159.90      161.78      1.92 o
  -4   1   1       20.39       12.96      1.51 o
  -3   1   1       11.20       10.19      1.40 o
  -2   1   1     5033.68     5101.85     51.68 o
  -1   1   1       14.81       13.78      2.26 o
   0   1   1        1.29        4.86      2.18 o
   1   1   1     3516.77     3696.18     20.10 o
   2   1   1     2750.03     2728.79     27.76 o
   3   1   1     5287.33     5046.23     86.37 o
   4   1   1        4.94        3.16      1.34 o
   5   1   1     1075.83     1122.14     15.99 o
   6   1   1       48.30       49.59      2.10 o
   7   1   1        2.52        3.80      1.21 o
   8   1   1       18.84       19.52      1.16 o
   9   1   1       17.21       17.62      1.44 o
  10   1   1       18.39       17.94      1.44 o
 -10   2   1        1.22        2.41      1.36 o
  -9   2   1       21.16       20.89      1.45 o
  -8   2   1       16.17       15.57      1.42 o
  -7   2   1       10.48       10.16      1.27 o
  -6   2   1       42.56       43.17      1.54 o
  -5   2   1       52.38       56.03      1.68 o
  -4   2   1      346.89      334.94      4.39 o
  -3   2   1        1.59        4.28      1.81 o
  -1   2   1     1170.05     1201.44     11.52 o
   0   2   1     1428.44     1478.98     14.49 o
   1   2   1      941.05      923.09      9.50 o
   2   2   1      667.92      628.47     23.20 o
   3   2   1        0.18        1.70      1.40 o
   4   2   1      694.08      738.42     12.16 o
   5   2   1      460.23      537.90      4.46 o
   6   2   1       48.73       52.77      1.76 o
   7   2   1        0.60        1.84      1.21 o
   8   2   1       59.55       63.27      1.39 o
   9   2   1       56.15       52.42      1.35 o
  10   2   1       10.08        9.80      1.26 o
 -10   3   1        0.50        2.24      1.55 o
  -9   3   1       36.98       34.78      1.59 o
  -8   3   1       43.56       42.40      1.59 o
  -7   3   1       31.99       31.78      1.46 o
  -6   3   1        0.46        0.42      1.32 o
  -5   3   1       88.11       85.31      1.73 o
  -4   3   1        3.59        1.46      1.46 o
  -3   3   1       41.25       29.76      1.68 o
  -2   3   1     2315.98     2436.24     26.35 o
  -1   3   1     8107.67     7686.33     21.29 o
   0   3   1     2074.72     2085.65     27.73 o
   1   3   1     1404.46     1383.36     26.09 o
   2   3   1      363.29      372.13      3.76 o
   3   3   1     1333.18     1415.60     14.23 o
   4   3   1      135.21      155.22      1.99 o
   5   3   1      149.11      154.91      2.35 o
   6   3   1       75.21       72.24      1.90 o
   7   3   1       30.65       32.54      1.28 o
   8   3   1       23.96       22.69      1.29 o
   9   3   1        2.15        2.44      1.08 o
  10   3   1       17.52       17.97      1.36 o
 -10   4   1       10.01        9.57      1.65 o
  -9   4   1       20.59       22.33      1.58 o
  -8   4   1        5.05        5.43      1.32 o
  -7   4   1       45.68       50.10      1.64 o
  -6   4   1       60.93       72.57      1.69 o
  -5   4   1        0.09        0.95      1.47 o
  -3   4   1      221.14      184.25      2.39 o
  -2   4   1       80.76       95.63      2.13 o
  -1   4   1      243.50      244.48      4.00 o
   0   4   1     1516.12     1519.31     31.87 o
   1   4   1        3.90        1.55      1.44 o
   2   4   1      508.86      568.80      8.22 o
   4   4   1       23.92       19.60      1.34 o
   5   4   1       27.56       20.83      1.25 o
   6   4   1      210.15      210.51      2.33 o
   7   4   1      153.26      149.92      3.29 o
   8   4   1        2.48        1.91      1.21 o
   9   4   1       18.89       20.76      1.30 o
  -9   5   1        9.03        9.56      1.66 o
  -8   5   1        0.22        0.90      1.39 o
  -7   5   1        4.80        7.08      1.37 o
  -6   5   1       15.30       15.96      1.44 o
  -5   5   1       42.22       47.29      1.67 o
  -4   5   1      450.74      463.33      2.92 o
  -3   5   1      933.68      932.96      8.07 o
  -2   5   1      752.71      737.42     13.61 o
  -1   5   1      204.30      208.90      4.44 o
   0   5   1        0.72        3.33      1.40 o
   1   5   1      375.82      378.94      7.80 o
   2   5   1        0.15        1.45      1.35 o
   3   5   1      262.90      302.69      2.23 o
   4   5   1        1.44       -0.39      1.42 o
   5   5   1        3.71        7.97      1.03 o
   6   5   1        0.34        0.62      1.19 o
   7   5   1        3.04        3.37      1.27 o
   8   5   1        4.79        4.11      1.30 o
   9   5   1       28.87       24.30      1.31 o
  -9   6   1       10.31       10.57      1.66 o
  -8   6   1       16.28       16.64      1.44 o
  -7   6   1       62.13       64.87      1.68 o
  -6   6   1      821.11      824.58     16.25 o
  -5   6   1      206.06      199.15      3.17 o
  -4   6   1        0.21        1.30      1.32 o
  -3   6   1       31.00       31.05      1.50 o
  -2   6   1      114.24      110.95      4.13 o
  -1   6   1       10.57       14.85      1.24 o
   0   6   1        5.79        8.90      1.18 o
   1   6   1       41.59       54.39      1.35 o
   2   6   1       28.20       21.62      1.48 o
   3   6   1      236.37      219.78      4.00 o
   4   6   1      863.81      835.68     11.97 o
   5   6   1      194.04      195.93      3.37 o
   6   6   1        7.07        6.74      1.27 o
   7   6   1        9.03       10.94      1.15 o
   8   6   1        2.33        1.81      1.29 o
   9   6   1        7.13       11.08      2.40 o
  -9   7   1        2.01        2.65      1.97 o
  -8   7   1       10.97        8.69      1.52 o
  -7   7   1        2.50        3.63      1.46 o
  -6   7   1       64.04       60.75      1.74 o
  -5   7   1       12.77       15.62      1.19 o
  -4   7   1        0.00        0.32      1.48 o
  -3   7   1      127.51      129.14      4.31 o
  -2   7   1       64.31       69.84      1.41 o
  -1   7   1        2.25        6.93      1.45 o
   0   7   1      146.06      148.29      2.68 o
   1   7   1       17.43       17.37      1.20 o
   2   7   1       17.80       20.43      1.25 o
   3   7   1        2.40        5.42      1.45 o
   4   7   1        0.24        1.47      1.23 o
   5   7   1        0.24        1.61      1.04 o
   6   7   1        0.79        3.56      1.11 o
   7   7   1       10.38       10.63      1.09 o
   8   7   1        0.78        0.83      1.32 o
  -8   8   1       40.62       36.43      1.91 o
  -7   8   1        6.25        6.25      1.56 o
  -6   8   1        0.62        1.13      1.27 o
  -5   8   1        6.92        7.97      1.32 o
  -4   8   1      111.91      120.79      4.25 o
  -3   8   1       34.27       32.91      1.45 o
  -2   8   1        5.61        6.12      1.24 o
  -1   8   1        0.03        0.60      1.13 o
   0   8   1       45.04       42.85      1.45 o
   1   8   1      279.08      269.40      7.23 o
   2   8   1      690.44      671.73     16.34 o
   3   8   1       21.26       21.90      1.27 o
   4   8   1        1.36        2.97      1.07 o
   5   8   1        0.11       -0.31      1.04 o
   6   8   1        4.47        6.19      1.25 o
   7   8   1       38.47       40.49      1.53 o
  -8   9   1        0.93        1.82      2.52 o
  -7   9   1        1.87        1.87      2.58 o
  -6   9   1       12.52       14.35      1.78 o
  -5   9   1       41.61       40.90      1.74 o
  -4   9   1       18.15       18.53      1.52 o
  -3   9   1       15.40       16.76      1.75 o
  -2   9   1       60.51       61.66      1.38 o
  -1   9   1        0.39        1.31      1.21 o
   0   9   1        5.75        5.46      1.20 o
   1   9   1        1.22        3.32      1.16 o
   2   9   1       32.31       30.31      1.32 o
   3   9   1       68.75       64.24      3.46 o
   4   9   1       26.83       24.59      1.37 o
   5   9   1        5.69        5.96      1.09 o
   6   9   1        0.77        1.14      1.73 o
   7   9   1        2.37        1.43      0.98 o
  -7  10   1        1.96        1.88      1.60 o
  -6  10   1       23.94       23.00      1.58 o
  -5  10   1        9.19        9.33      1.19 o
  -4  10   1        2.94        1.56      1.19 o
  -3  10   1        6.53        4.72      1.37 o
  -2  10   1        0.06        0.50      1.29 o
  -1  10   1      117.25      129.04      1.56 o
   0  10   1      124.36      126.95      1.95 o
   1  10   1       36.82       37.00      1.14 o
   2  10   1       29.27       29.45      1.25 o
   3  10   1       33.38       34.95      1.38 o
   4  10   1        9.80       11.43      1.08 o
   5  10   1       63.59       67.21      2.69 o
   6  10   1        0.20        1.50      1.21 o
  -6  11   1        8.45        7.39      1.59 o
  -5  11   1       11.77       10.20      1.26 o
  -4  11   1       34.25       31.39      1.25 o
  -3  11   1       23.34       21.28      1.42 o
  -2  11   1       46.94       41.36      1.71 o
  -1  11   1        0.18        1.18      1.33 o
   0  11   1       39.94       42.25      1.69 o
   1  11   1        0.96        1.29      1.13 o
   2  11   1        8.85        6.98      1.05 o
   3  11   1        6.15        7.32      1.19 o
   4  11   1        5.53        3.45      1.03 o
  -4  12   1        1.30        2.62      1.29 o
  -3  12   1       87.36       81.97      4.62 o
  -2  12   1       15.11       15.58      1.57 o
  -1  12   1        4.18        4.85      1.14 o
   0  12   1       12.44       14.50      1.21 o
   1  12   1        0.96        1.56      1.02 o
   2  12   1        1.26        1.17      1.05 o
   3  12   1       39.35       43.45      1.46 o
  -1 -11   2        8.14        9.23      1.15 o
   0 -11   2        0.02        1.96      0.93 o
   1 -11   2        0.06       -0.06      0.92 o
   2 -11   2        0.20        1.03      0.99 o
   3 -11   2        0.00        0.65      1.01 o
   4 -11   2        0.42       -0.03      1.22 o
  -3 -10   2        4.66        4.75      1.08 o
  -2 -10   2       59.61       63.80      1.91 o
  -1 -10   2       25.46       27.09      1.38 o
   0 -10   2        0.07        1.10      1.30 o
   1 -10   2        8.45        9.07      1.09 o
   2 -10   2        0.13        0.76      1.10 o
   3 -10   2        1.18        1.92      0.97 o
   4 -10   2        1.62        2.13      1.03 o
   5 -10   2        8.90        7.80      1.13 o
   6 -10   2        1.20        2.28      1.16 o
  -5  -9   2        3.54        4.61      1.23 o
  -4  -9   2       24.15       26.70      1.48 o
  -3  -9   2       16.47       15.46      1.34 o
  -2  -9   2       18.68       15.34      1.19 o
  -1  -9   2        5.35        5.56      1.15 o
   0  -9   2       22.03       23.32      1.17 o
   1  -9   2        0.46        0.88      0.99 o
   2  -9   2       21.52       19.14      1.77 o
   3  -9   2        0.02        1.53      0.95 o
   4  -9   2        1.79        2.11      1.05 o
   5  -9   2        1.76        2.01      1.16 o
   6  -9   2       47.57       41.16      1.35 o
   7  -9   2        2.79        4.59      1.32 o
  -6  -8   2       12.82       15.56      1.37 o
  -5  -8   2        7.92        8.00      1.01 o
  -4  -8   2       64.72       66.98      1.26 o
  -3  -8   2       45.44       47.51      1.68 o
  -2  -8   2        1.12        3.57      0.90 o
  -1  -8   2      164.22      163.10      2.94 o
   0  -8   2        3.92        3.94      1.04 o
   1  -8   2       44.77       42.25      1.37 o
   2  -8   2       15.00       15.04      1.21 o
   3  -8   2       54.25       53.33      2.08 o
   4  -8   2       32.07       29.80      1.22 o
   5  -8   2       33.53       31.66      1.43 o
   6  -8   2       68.31       66.97      1.38 o
   7  -8   2       16.58       15.16      1.45 o
   8  -8   2        9.70        7.65      1.35 o
  -7  -7   2       15.99       17.53      1.24 o
  -6  -7   2        9.23        9.52      1.23 o
  -5  -7   2        0.01        1.12      1.16 o
  -4  -7   2       46.96       36.79      1.16 o
  -3  -7   2      140.89      148.68      2.34 o
  -2  -7   2      203.03      201.54      3.42 o
  -1  -7   2      378.11      370.75      2.47 o
   0  -7   2      539.11      518.69     10.11 o
   1  -7   2      109.81      103.87      1.64 o
   2  -7   2       62.36       60.78      1.16 o
   3  -7   2       11.79       12.60      1.01 o
   4  -7   2      173.92      171.15      3.42 o
   5  -7   2        0.60        1.33      1.03 o
   6  -7   2        1.67        3.18      1.21 o
   7  -7   2        4.46        5.79      1.31 o
   8  -7   2        4.48        5.14      1.49 o
  -7  -6   2        0.22        0.72      1.64 o
  -6  -6   2        0.37        1.08      1.14 o
  -5  -6   2       23.82       23.08      1.37 o
  -4  -6   2        0.01        0.51      1.17 o
  -3  -6   2      654.95      659.57      7.83 o
  -2  -6   2      525.59      517.93      5.54 o
  -1  -6   2        0.19        0.69      1.06 o
   0  -6   2        3.79        4.22      1.04 o
   1  -6   2      255.73      250.12      3.50 o
   2  -6   2       84.55       82.25      1.58 o
   3  -6   2       15.65       14.33      1.12 o
   4  -6   2      223.78      232.56      2.56 o
   5  -6   2       13.81       13.51      1.19 o
   6  -6   2       12.09       13.52      1.16 o
   7  -6   2        0.03        1.14      1.19 o
   8  -6   2        4.24        3.91      1.44 o
   9  -6   2        0.54        1.94      2.75 o
  -8  -5   2        2.97        0.36      2.08 o
  -7  -5   2       12.63       15.15      1.54 o
  -6  -5   2      188.88      184.15      2.41 o
  -5  -5   2       24.94       25.94      1.24 o
  -4  -5   2      273.50      265.15      5.38 o
  -3  -5   2     1014.81      984.24     16.46 o
  -2  -5   2      214.96      213.99      4.24 o
  -1  -5   2       53.08       47.28      2.81 o
   0  -5   2      102.78      111.08      2.17 o
   1  -5   2        1.59        0.31      1.03 o
   2  -5   2      732.10      744.73      4.20 o
   3  -5   2        1.17        2.19      1.23 o
   4  -5   2        0.98        0.01      1.19 o
   5  -5   2      102.51      101.08      1.59 o
   6  -5   2       56.63       55.81      1.83 o
   7  -5   2       57.69       63.12      1.58 o
   8  -5   2        0.01        0.45      1.55 o
   9  -5   2        8.32        6.24      1.90 o
  -8  -4   2        0.23        1.91      1.19 o
  -7  -4   2       21.92       20.23      1.15 o
  -6  -4   2       22.84       23.89      1.14 o
  -5  -4   2      538.22      538.04      7.70 o
  -4  -4   2      458.58      455.31      8.54 o
  -3  -4   2       72.15       71.73      1.44 o
  -2  -4   2       12.55       12.05      1.23 o
  -1  -4   2      435.02      491.01      4.87 o
   0  -4   2      105.10      122.48      1.71 o
   1  -4   2      474.15      473.38      3.22 o
   2  -4   2      447.48      467.06      6.37 o
   3  -4   2       51.24       50.13      1.42 o
   4  -4   2       37.23       32.53      1.29 o
   5  -4   2       28.09       29.18      1.35 o
   6  -4   2        0.14        0.22      1.30 o
   7  -4   2       15.97       15.17      1.45 o
   8  -4   2        4.27        5.21      1.89 o
   9  -4   2       24.95       23.32      1.71 o
  10  -4   2        5.31        6.08      1.98 o
  -9  -3   2       13.71       13.71      1.15 o
  -8  -3   2       45.88       44.91      1.77 o
  -7  -3   2        0.22        0.45      1.31 o
  -6  -3   2      126.18      124.29      1.46 o
  -5  -3   2     1141.95     1129.07     25.76 o
  -4  -3   2      206.30      188.80      2.62 o
  -3  -3   2      154.40      140.83      3.08 o
  -2  -3   2      257.30      276.19      2.77 o
  -1  -3   2      734.69      751.84     11.03 o
   0  -3   2      746.89      756.32      5.25 o
   1  -3   2      299.87      276.14      3.00 o
   2  -3   2        3.87        4.40      1.32 o
   3  -3   2       57.23       52.80      1.33 o
   4  -3   2      266.85      252.57      2.05 o
   5  -3   2      161.62      147.39      1.83 o
   6  -3   2       24.99       24.11      1.51 o
   7  -3   2        2.79        3.59      1.59 o
   8  -3   2       18.23       20.42      3.00 o
   9  -3   2       12.83       11.81      1.56 o
  10  -3   2        6.33        5.81      1.37 o
  -9  -2   2       14.41       13.56      1.12 o
  -8  -2   2        3.44        4.21      0.88 o
  -7  -2   2      154.80      154.18      2.82 o
  -6  -2   2       99.92       98.41      1.89 o
  -5  -2   2        2.80        3.10      1.13 o
  -4  -2   2      205.54      231.82      3.47 o
  -3  -2   2      578.11      622.49     11.50 o
  -2  -2   2       32.61       22.77      1.64 o
  -1  -2   2     1211.57     1282.98     16.27 o
   0  -2   2        3.21        1.00      1.41 o
   1  -2   2        0.98        2.81      1.65 o
   2  -2   2        6.84        8.10      1.36 o
   3  -2   2       42.75       60.70      1.45 o
   4  -2   2        0.38        0.90      1.25 o
   5  -2   2       77.18       73.46      1.56 o
   6  -2   2       34.01       33.65      1.75 o
   7  -2   2       37.52       35.16      1.58 o
   8  -2   2        9.86        7.02      1.70 o
   9  -2   2        4.64        4.28      1.81 o
  10  -2   2        0.17        0.85      1.33 o
  -9  -1   2       12.83       11.87      1.15 o
  -8  -1   2       98.09       95.18      1.99 o
  -7  -1   2      238.82      243.81      2.66 o
  -6  -1   2       26.23       22.93      1.21 o
  -5  -1   2        3.65        2.93      1.39 o
  -4  -1   2       41.40       37.64      1.32 o
  -3  -1   2     1426.44     1328.57     25.30 o
  -2  -1   2      575.47      630.02      6.89 o
  -1  -1   2      703.94      662.89      8.03 o
   0  -1   2      785.08      729.96      9.70 o
   1  -1   2       43.16       49.58      1.66 o
   2  -1   2     1843.22     1840.76     15.80 o
   3  -1   2      943.92      873.72     11.45 o
   4  -1   2        2.50        3.40      1.52 o
   5  -1   2       28.22       26.28      1.41 o
   6  -1   2       30.52       33.13      1.49 o
   7  -1   2       10.82       11.03      1.60 o
   8  -1   2       41.75       38.78      1.51 o
   9  -1   2       25.78       22.94      1.73 o
  10  -1   2       26.80       25.35      1.47 o
 -10   0   2        3.49        4.20      1.20 o
  -9   0   2       13.16       12.43      1.21 o
  -8   0   2        9.17        9.41      1.12 o
  -7   0   2        0.15        0.80      1.03 o
  -6   0   2       85.81       91.97      1.36 o
  -5   0   2        0.63        2.27      1.05 o
  -4   0   2      316.92      324.70      4.92 o
  -3   0   2      296.47      317.19      3.90 o
  -2   0   2      457.53      447.06      6.87 o
  -1   0   2      839.96      872.39      8.88 o
   0   0   2      172.25      174.79      2.15 o
   1   0   2      265.49      269.19      2.41 o
   2   0   2      891.58      909.39     13.09 o
   3   0   2      491.61      503.21      5.04 o
   4   0   2       29.51       25.76      1.42 o
   5   0   2      102.56      104.13      1.97 o
   6   0   2       78.89       84.76      1.80 o
   7   0   2       21.31       21.88      1.39 o
   8   0   2        0.29       -0.28      1.23 o
   9   0   2        1.22        2.19      1.30 o
  10   0   2        0.94        3.16      1.60 o
 -10   1   2       19.27       18.51      1.48 o
  -9   1   2       11.53       11.91      1.25 o
  -8   1   2        3.93        4.99      1.13 o
  -7   1   2        0.02        0.91      1.24 o
  -6   1   2       66.61       74.46      1.48 o
  -5   1   2      821.64      795.39      8.97 o
  -4   1   2      446.79      476.92      6.41 o
  -2   1   2     1363.04     1196.76     15.62 o
  -1   1   2       39.96       44.30      1.84 o
   0   1   2       16.69       23.11      2.02 o
   1   1   2      116.85      123.38      2.06 o
   2   1   2     3644.88     3505.98     24.46 o
   3   1   2        8.28        6.32      1.46 o
   4   1   2      362.75      327.96      2.89 o
   5   1   2      643.60      699.09      5.46 o
   6   1   2      459.09      452.69      5.00 o
   7   1   2      191.93      182.44      3.57 o
   8   1   2       53.56       51.57      1.40 o
   9   1   2       71.36       72.73      3.17 o
  10   1   2       35.44       35.78      1.31 o
 -10   2   2        0.06       -0.02      1.49 o
  -9   2   2        0.25        0.76      1.31 o
  -8   2   2        7.77        9.33      1.21 o
  -7   2   2        7.15        7.62      1.20 o
  -6   2   2       62.32       67.09      1.46 o
  -5   2   2        0.02        0.44      1.27 o
  -4   2   2       14.24       18.56      1.26 o
  -3   2   2        4.97        3.79      1.36 o
  -2   2   2     2329.76     2462.33     26.40 o
  -1   2   2     1790.25     1812.90     13.29 o
   0   2   2     3559.38     3788.57     18.03 o
   1   2   2       46.58       43.90      2.04 o
   2   2   2      111.91      120.78      2.03 o
   3   2   2      244.51      233.58      2.33 o
   4   2   2      245.58      246.33      2.01 o
   5   2   2       84.56       96.28      1.52 o
   6   2   2        1.90        2.65      1.10 o
   7   2   2       22.16       21.20      1.15 o
   8   2   2        2.12        5.40      1.26 o
   9   2   2        5.81        5.51      1.22 o
  10   2   2       38.07       37.85      1.67 o
 -10   3   2        0.38        0.96      1.43 o
  -9   3   2        0.14        1.03      1.37 o
  -8   3   2       36.83       39.53      1.41 o
  -7   3   2       55.03       51.80      1.59 o
  -6   3   2       15.77       16.93      1.27 o
  -5   3   2       27.26       26.86      1.40 o
  -3   3   2      218.89      213.93      3.06 o
  -2   3   2     1087.87     1026.28      9.49 o
  -1   3   2       71.62       82.05      2.37 o
   0   3   2      171.61      189.38      2.61 o
   1   3   2     1387.81     1402.09     18.18 o
   2   3   2       49.60       34.45      1.54 o
   3   3   2     1358.98     1538.68     13.62 o
   4   3   2      535.30      560.67      8.24 o
   5   3   2       64.10       63.39      1.65 o
   6   3   2       38.14       40.75      1.31 o
   7   3   2      155.66      154.57      1.64 o
   8   3   2      125.44      125.16      2.00 o
   9   3   2        0.62        0.97      1.23 o
  10   3   2       45.48       44.41      2.48 o
 -10   4   2        0.02        0.19      1.52 o
  -9   4   2        1.66        2.49      1.45 o
  -8   4   2       11.51       13.15      1.36 o
  -7   4   2       22.66       22.67      1.35 o
  -6   4   2      112.21      111.37      1.79 o
  -5   4   2       33.17       27.55      1.51 o
  -4   4   2     3706.32     3986.17     28.18 o
  -3   4   2       27.00       34.67      1.68 o
  -2   4   2     1057.60     1079.73     13.18 o
  -1   4   2      319.29      321.10      3.46 o
   0   4   2        5.12        4.55      1.61 o
   1   4   2      167.57      179.29      2.63 o
   2   4   2     2210.53     2223.81     28.96 o
   3   4   2      431.08      534.53      2.96 o
   4   4   2      253.54      270.45      4.45 o
   5   4   2       48.58       56.27      1.68 o
   6   4   2        1.68        3.29      1.20 o
   7   4   2       73.00       68.24      1.50 o
   8   4   2       60.81       61.73      1.42 o
   9   4   2       37.98       35.87      1.33 o
  10   4   2        4.65        2.18      1.22 o
  -9   5   2        0.16        0.56      1.45 o
  -8   5   2        6.77        7.60      1.33 o
  -7   5   2        8.21       10.10      1.45 o
  -6   5   2        8.18        7.02      1.43 o
  -5   5   2       35.72       35.17      1.64 o
  -4   5   2     1100.77     1103.51      9.45 o
  -3   5   2     1510.54     1541.53     21.03 o
  -2   5   2        2.88        2.87      1.63 o
  -1   5   2       56.03       43.88      1.65 o
   0   5   2        2.49        5.18      1.28 o
   1   5   2     1646.04     1822.11     33.85 o
   2   5   2     1749.98     1945.98     29.18 o
   3   5   2        4.60        7.75      1.19 o
   4   5   2      184.30      194.21      4.22 o
   5   5   2      168.87      150.04      1.62 o
   6   5   2      138.35      127.94      2.81 o
   7   5   2        0.17        0.06      1.23 o
   8   5   2       36.60       35.27      1.40 o
   9   5   2       31.78       32.58      1.30 o
  -9   6   2       10.78        9.90      1.54 o
  -8   6   2       20.27       20.93      1.46 o
  -7   6   2        6.36        7.08      1.48 o
  -6   6   2     1062.36     1059.41     11.84 o
  -5   6   2       44.92       45.77      1.78 o
  -4   6   2      200.07      205.53      4.13 o
  -3   6   2      199.14      218.90      3.56 o
  -2   6   2      190.43      168.00      2.26 o
  -1   6   2      180.46      156.73      3.19 o
   0   6   2      607.79      562.89      9.11 o
   1   6   2     1158.54     1314.67     21.72 o
   2   6   2       25.98       39.37      9.35 o
   3   6   2       60.28       73.46      1.65 o
   4   6   2        3.83        6.05      1.13 o
   5   6   2      376.53      359.08      4.41 o
   6   6   2       69.30       80.35      1.51 o
   7   6   2       44.47       39.10      1.23 o
   8   6   2        0.27        0.55      1.12 o
   9   6   2       20.12       20.47      1.17 o
  -9   7   2        1.14        1.64      1.52 o
  -8   7   2        4.07        3.58      1.67 o
  -7   7   2        0.02        0.61      1.50 o
  -6   7   2      373.20      368.20      7.88 o
  -5   7   2      253.09      242.44      2.39 o
  -4   7   2      103.75      109.75      2.37 o
  -3   7   2       74.50       66.71      1.91 o
  -2   7   2       11.95       11.91      1.47 o
  -1   7   2       90.57       98.12      1.78 o
   0   7   2      188.13      199.40      4.67 o
   1   7   2      290.95      327.63      6.09 o
   2   7   2       41.05       41.95      1.16 o
   3   7   2      118.33      113.39      1.45 o
   4   7   2       34.37       35.85      1.42 o
   5   7   2        0.01        1.51      1.29 o
   6   7   2       15.03       12.84      1.10 o
   7   7   2      144.14      140.37      1.53 o
   8   7   2       18.32       19.02      1.34 o
  -8   8   2      169.76      148.97      6.33 o
  -7   8   2       37.49       35.49      2.01 o
  -6   8   2        0.06        1.44      1.42 o
  -5   8   2       28.74       30.66      1.35 o
  -4   8   2        2.56        3.48      1.77 o
  -3   8   2       30.52       29.82      1.41 o
  -2   8   2       77.35       69.42      1.51 o
  -1   8   2       49.77       64.63      2.53 o
   0   8   2       23.12       24.72      1.28 o
   1   8   2        2.90        2.41      1.01 o
   2   8   2      201.92      216.09      4.53 o
   3   8   2      463.63      450.16      7.16 o
   4   8   2       54.96       62.51      1.97 o
   5   8   2        4.05        5.60      1.04 o
   6   8   2        0.89        3.43      1.29 o
   7   8   2        8.74       11.77      1.19 o
   8   8   2       10.90        9.89      1.12 o
  -8   9   2       54.98       48.42      6.57 o
  -7   9   2       21.19       18.38      2.92 o
  -6   9   2        0.12        1.64      1.46 o
  -5   9   2        3.82        4.74      1.58 o
  -4   9   2        1.44        3.18      1.24 o
  -3   9   2        0.00        0.27      1.47 o
  -2   9   2        0.73        2.50      1.38 o
  -1   9   2       37.96       36.64      1.58 o
   0   9   2        3.53        5.64      1.59 o
   1   9   2      110.13      110.76      1.43 o
   2   9   2       19.52       19.16      1.24 o
   3   9   2        0.95        1.20      1.16 o
   4   9   2        6.04        5.47      1.05 o
   5   9   2       72.11       71.89      1.74 o
   6   9   2        0.56        1.37      1.15 o
   7   9   2        2.49        3.77      1.24 o
  -7  10   2        6.30        5.70      1.99 o
  -6  10   2       10.53       10.58      1.50 o
  -5  10   2       18.49       20.42      1.46 o
  -4  10   2        6.25        9.44      1.70 o
  -3  10   2        0.02        1.40      1.38 o
  -2  10   2        7.14        7.96      1.76 o
  -1  10   2       11.11       10.52      1.09 o
   0  10   2      174.67      189.85      2.71 o
   1  10   2       54.98       59.31      1.29 o
   2  10   2        0.30        1.70      0.94 o
   3  10   2        0.09       -0.39      1.04 o
   4  10   2       22.05       23.87      1.22 o
   5  10   2       42.40       46.04      1.26 o
   6  10   2       41.08       38.92      1.42 o
  -6  11   2        0.35        0.97      1.76 o
  -5  11   2        1.05        1.03      1.49 o
  -4  11   2        4.10        2.39      1.62 o
  -3  11   2        1.67        1.67      1.71 o
  -2  11   2        0.41        1.91      1.17 o
  -1  11   2        2.93        4.40      1.35 o
   0  11   2       12.89       14.43      1.19 o
   1  11   2       44.74       42.80      1.22 o
   2  11   2        0.00        1.47      1.27 o
   3  11   2       13.23       15.54      1.28 o
   4  11   2        3.30        3.67      1.42 o
   5  11   2        0.07        1.04      2.00 o
  -5  12   2        0.62        1.68      1.57 o
  -4  12   2        0.17        2.49      1.65 o
  -3  12   2       18.64       16.81      1.47 o
  -2  12   2       71.87       70.52      2.63 o
  -1  12   2       27.94       29.97      1.29 o
   0  12   2        7.02        6.72      1.18 o
   1  12   2       10.85       11.98      1.33 o
   2  12   2       10.93       11.24      1.20 o
   3  12   2       29.24       31.06      1.22 o
   4  12   2        3.73        7.00      1.23 o
  -2  13   2       10.35       10.28      1.30 o
  -1  13   2        2.57        4.18      1.27 o
   0  13   2        0.22        1.19      1.18 o
   1  13   2        0.10       -0.27      1.14 o
  -2 -10   3       38.67       33.79      1.04 o
  -1 -10   3       22.29       25.04      1.22 o
   0 -10   3        8.60        8.18      1.05 o
   1 -10   3        0.01        0.24      1.06 o
   2 -10   3        0.09        3.11      1.16 o
   3 -10   3        5.74        6.56      1.00 o
   4 -10   3       12.53       11.14      1.15 o
   5 -10   3        7.37        6.78      1.23 o
  -4  -9   3        2.33        5.07      1.22 o
  -3  -9   3       11.40       11.51      1.58 o
  -2  -9   3        0.37        0.33      0.98 o
  -1  -9   3        1.22        2.48      0.98 o
   0  -9   3        5.48        7.29      0.97 o
   1  -9   3        1.93        2.74      1.09 o
   2  -9   3        3.72        4.42      1.04 o
   3  -9   3       11.36       12.01      1.09 o
   4  -9   3        8.82        9.89      1.20 o
   5  -9   3        0.78        0.99      0.98 o
   6  -9   3        1.54        2.68      1.21 o
  -5  -8   3        2.36        1.62      1.00 o
  -4  -8   3      103.53      105.14      1.81 o
  -3  -8   3       37.61       36.57      2.02 o
  -2  -8   3        8.47        8.99      1.16 o
  -1  -8   3        2.00        3.64      0.89 o
   0  -8   3        4.60        6.94      0.87 o
   1  -8   3       27.53       24.89      1.01 o
   2  -8   3       20.22       19.93      1.10 o
   3  -8   3        2.04        2.67      1.05 o
   4  -8   3        3.79        4.31      1.18 o
   5  -8   3       20.34       20.59      1.12 o
   6  -8   3       17.32       18.50      1.21 o
   7  -8   3       16.26       16.70      1.31 o
  -6  -7   3       13.78       14.60      1.90 o
  -5  -7   3       22.99       21.29      1.30 o
  -4  -7   3        2.92        2.56      1.26 o
  -3  -7   3        0.13        0.64      1.06 o
  -2  -7   3        8.96       11.12      1.10 o
  -1  -7   3       53.02       51.87      1.30 o
   0  -7   3        0.73        1.56      1.21 o
   1  -7   3        2.28        4.17      1.21 o
   2  -7   3       12.28       13.02      1.17 o
   3  -7   3       22.87       23.20      1.00 o
   4  -7   3      115.23      113.83      2.59 o
   5  -7   3       13.19       12.45      1.18 o
   6  -7   3        2.96        4.53      1.15 o
   7  -7   3        0.02        0.49      1.26 o
   8  -7   3        0.48        0.29      1.29 o
  -7  -6   3        5.96        8.36      1.76 o
  -6  -6   3      116.57      120.05      1.84 o
  -5  -6   3       47.32       48.51      1.74 o
  -4  -6   3        0.94        3.72      1.15 o
  -3  -6   3      106.78       95.42      2.13 o
  -2  -6   3        5.13        6.33      1.38 o
  -1  -6   3       22.79       18.98      1.69 o
   0  -6   3        4.93        7.82      1.13 o
   1  -6   3       64.17       69.24      1.34 o
   2  -6   3      205.37      195.90      1.79 o
   3  -6   3      226.41      226.17      4.71 o
   4  -6   3      219.40      228.04      4.39 o
   5  -6   3       94.04       90.21      2.66 o
   6  -6   3       42.45       38.59      1.29 o
   7  -6   3        0.77        1.71      1.22 o
   8  -6   3       15.75       16.24      1.42 o
   9  -6   3        1.50        1.37      1.93 o
  -7  -5   3        2.53        2.21      1.01 o
  -6  -5   3       10.40        9.11      0.99 o
  -5  -5   3       20.18       24.03      1.20 o
  -4  -5   3       91.30       85.66      1.31 o
  -3  -5   3       98.25       92.12      1.39 o
  -2  -5   3      193.34      174.98      1.68 o
  -1  -5   3       53.02       59.00      1.37 o
   0  -5   3       40.17       41.80      1.44 o
   1  -5   3       43.98       51.61      1.34 o
   2  -5   3      486.62      503.12      2.37 o
   3  -5   3        2.85        3.18      1.04 o
   4  -5   3        0.60        1.61      1.17 o
   5  -5   3        3.41        5.08      1.18 o
   6  -5   3        9.02        9.41      1.02 o
   7  -5   3        8.67        9.00      1.41 o
   8  -5   3        4.95        3.55      1.47 o
   9  -5   3       33.75       29.82      2.17 o
  -8  -4   3       14.40       16.24      1.09 o
  -7  -4   3        0.21        1.96      1.06 o
  -6  -4   3       10.78       11.62      1.03 o
  -5  -4   3      298.04      298.90      6.08 o
  -4  -4   3      298.10      292.02      3.55 o
  -3  -4   3        7.05        2.12      1.41 o
  -2  -4   3        2.32        4.77      1.02 o
  -1  -4   3       38.91       33.15      1.37 o
   0  -4   3      452.56      442.78      3.48 o
   1  -4   3       47.71       43.76      1.27 o
   2  -4   3     1185.37     1212.77     32.15 o
   3  -4   3      145.05      134.70      2.50 o
   4  -4   3      102.21      101.67      1.53 o
   5  -4   3        1.26        2.26      1.08 o
   6  -4   3       33.09       32.95      1.41 o
   7  -4   3        4.18        4.21      1.33 o
   8  -4   3       11.40       14.56      1.84 o
   9  -4   3       54.46       55.27      2.11 o
  10  -4   3       12.99       15.20      2.04 o
  -8  -3   3       36.29       33.64      1.26 o
  -7  -3   3        9.46       10.55      0.99 o
  -6  -3   3       66.52       66.21      1.47 o
  -5  -3   3      337.07      331.68      3.04 o
  -4  -3   3       15.56       14.49      1.11 o
  -3  -3   3      199.66      205.66      3.92 o
  -2  -3   3      151.41      152.13      4.40 o
  -1  -3   3        0.65        4.97      1.22 o
   0  -3   3     2655.68     2860.45     16.76 o
   1  -3   3       55.66       58.52      1.42 o
   2  -3   3       82.43       83.46      1.53 o
   3  -3   3      138.97      136.65      1.52 o
   4  -3   3       28.72       25.33      1.19 o
   5  -3   3       49.21       58.30      1.35 o
   6  -3   3        0.18       -0.64      1.02 o
   7  -3   3       79.59       83.72      2.78 o
   8  -3   3        0.27        1.63      1.88 o
   9  -3   3       12.87       12.44      1.95 o
  10  -3   3        4.46        5.74      1.89 o
  -9  -2   3        1.20        2.07      1.09 o
  -8  -2   3       16.39       16.66      1.04 o
  -7  -2   3      332.54      334.85      3.35 o
  -6  -2   3      224.69      230.93      3.03 o
  -5  -2   3       49.70       52.07      2.12 o
  -4  -2   3       40.70       42.12      1.39 o
  -3  -2   3       99.55      103.43      2.49 o
  -2  -2   3     1376.41     1470.64     22.38 o
  -1  -2   3      124.36      110.74      1.98 o
   0  -2   3     4637.21     4842.81     23.07 o
   1  -2   3      321.84      337.97      3.08 o
   2  -2   3       82.89       78.71      1.35 o
   3  -2   3        7.43        9.18      1.09 o
   4  -2   3       37.19       35.80      1.27 o
   5  -2   3       44.58       49.16      1.39 o
   6  -2   3        5.64        5.71      1.18 o
   7  -2   3      181.02      188.87      2.14 o
   8  -2   3       74.43       73.00      1.88 o
   9  -2   3       40.35       35.70      1.65 o
  10  -2   3       10.79       10.69      1.96 o
  -9  -1   3        0.24        2.00      1.08 o
  -8  -1   3       33.38       35.27      1.14 o
  -7  -1   3      531.96      556.36      6.46 o
  -6  -1   3       25.65       22.86      1.13 o
  -5  -1   3      398.91      373.51      5.29 o
  -4  -1   3      148.34      147.34      2.07 o
  -3  -1   3       18.74       18.39      1.08 o
  -2  -1   3      815.77      853.47     10.90 o
  -1  -1   3      230.99      217.22      3.25 o
   0  -1   3      912.07     1006.31      8.40 o
   1  -1   3      716.01      679.83      4.75 o
   2  -1   3      574.88      543.55      3.03 o
   3  -1   3      405.30      414.23      5.47 o
   4  -1   3      594.68      551.59      4.81 o
   5  -1   3      119.26      125.23      1.81 o
   6  -1   3       33.24       34.51      1.37 o
   7  -1   3       27.24       28.29      1.67 o
   8  -1   3       10.96       12.63      1.29 o
   9  -1   3       15.72       21.03      1.91 o
  10  -1   3        1.02        2.84      1.44 o
  -9   0   3       77.66       70.19      1.30 o
  -8   0   3       86.78       89.93      1.46 o
  -7   0   3       12.84       13.19      1.02 o
  -6   0   3        9.41        8.98      1.21 o
  -5   0   3      111.91      113.33      1.42 o
  -4   0   3      165.14      164.75      1.94 o
  -3   0   3       32.30       33.78      1.35 o
  -2   0   3      873.23      883.43     11.00 o
  -1   0   3      205.59      220.26      1.88 o
   0   0   3       24.75       27.15      1.43 o
   1   0   3      525.91      539.20      2.85 o
   2   0   3      158.18      167.16      1.96 o
   3   0   3      286.19      283.77      2.16 o
   4   0   3      139.22      153.98      2.59 o
   5   0   3      600.27      606.38      6.76 o
   6   0   3      397.14      401.63      2.65 o
   7   0   3       80.70       78.43      3.23 o
   8   0   3        0.34        0.51      1.39 o
   9   0   3        1.15        3.60      1.49 o
  10   0   3        0.21       -0.06      1.58 o
  -9   1   3      123.21      118.94      2.47 o
  -8   1   3        0.22        0.11      1.20 o
  -7   1   3       35.80       34.73      1.19 o
  -6   1   3       41.79       41.60      1.37 o
  -5   1   3      236.02      218.24      3.95 o
  -4   1   3      402.11      364.50      3.79 o
  -3   1   3      200.68      167.72      2.11 o
  -2   1   3      131.41      161.25      2.28 o
  -1   1   3      177.38      161.32      1.94 o
   0   1   3     4032.46     3833.20     12.11 o
   1   1   3     3305.06     3357.19     31.24 o
   2   1   3     2154.04     2120.09     10.18 o
   3   1   3      191.13      180.44      1.82 o
   4   1   3       59.41       69.99      1.56 o
   6   1   3       63.91       53.74      2.02 o
   7   1   3       84.44       84.22      1.76 o
   8   1   3       95.86       96.94      1.59 o
   9   1   3       38.87       35.87      1.46 o
  10   1   3       31.78       30.96      1.46 o
  -9   2   3        4.26        6.01      1.38 o
  -8   2   3        3.90        3.99      1.17 o
  -7   2   3        0.53        1.31      1.12 o
  -6   2   3        0.04        1.64      1.16 o
  -5   2   3        0.90        1.59      1.15 o
  -4   2   3        0.00        1.81      1.26 o
  -3   2   3       10.15        8.00      1.22 o
  -2   2   3      127.78      135.03      1.73 o
  -1   2   3      291.68      342.24      2.47 o
   0   2   3     1474.13     1522.79      9.23 o
   1   2   3      243.62      200.49      2.06 o
   2   2   3       97.90       98.14      1.54 o
   3   2   3       15.46       16.24      1.38 o
   4   2   3       91.31      101.43      1.54 o
   5   2   3        2.58        2.64      1.18 o
   6   2   3       12.92       13.27      1.22 o
   7   2   3        2.16        3.52      1.09 o
   8   2   3       16.36       20.36      1.33 o
   9   2   3        0.09        0.36      1.23 o
  10   2   3       12.02        9.65      1.22 o
  -9   3   3        5.14        6.00      1.35 o
  -8   3   3       25.64       28.22      1.40 o
  -7   3   3      187.40      189.13      3.26 o
  -6   3   3      154.44      142.72      2.25 o
  -5   3   3       23.48       30.07      1.44 o
  -4   3   3        1.32       -0.06      1.19 o
  -3   3   3       48.07       44.80      1.44 o
  -2   3   3       95.62      108.69      1.74 o
  -1   3   3      775.47      780.03      3.44 o
   0   3   3      127.01      164.63      5.10 o
   1   3   3      168.29      164.75      2.05 o
   2   3   3      331.16      290.98      2.13 o
   3   3   3      344.63      287.43      1.99 o
   4   3   3      452.86      505.81      2.91 o
   5   3   3      268.16      267.44      5.64 o
   6   3   3       79.19       75.30      1.31 o
   7   3   3      146.30      149.65      1.82 o
   8   3   3      136.66      132.90      2.65 o
   9   3   3       17.38       17.89      1.37 o
  10   3   3       26.69       24.34      1.45 o
  -9   4   3        0.00       -0.04      1.32 o
  -8   4   3        0.41        0.81      1.38 o
  -7   4   3        6.35        6.76      1.30 o
  -6   4   3        3.91        4.04      1.40 o
  -5   4   3       55.84       51.54      1.42 o
  -4   4   3      266.22      248.31      4.10 o
  -3   4   3      893.24      909.21      9.68 o
  -2   4   3       55.06       69.84      1.96 o
  -1   4   3       16.90       17.16      1.50 o
   0   4   3       50.43       37.44      1.65 o
   1   4   3      180.44      186.82      1.95 o
   2   4   3       82.24       81.98      1.50 o
   4   4   3        0.01        1.29      1.12 o
   5   4   3        0.48        0.37      1.09 o
   6   4   3       19.73       18.54      0.97 o
   7   4   3        0.45        0.83      1.31 o
   8   4   3       80.54       80.39      1.21 o
   9   4   3       44.49       44.11      1.17 o
  10   4   3        9.94        9.81      1.18 o
  -9   5   3       19.24       19.78      1.48 o
  -8   5   3       14.90       15.63      1.51 o
  -7   5   3        5.92        4.48      1.32 o
  -6   5   3        0.01        1.37      1.31 o
  -5   5   3       19.81       15.72      1.36 o
  -4   5   3      291.07      294.16      2.43 o
  -3   5   3      278.32      249.54      2.21 o
  -2   5   3      102.61       98.23      1.92 o
  -1   5   3      171.56      156.52      1.86 o
   0   5   3       12.28        8.88      1.57 o
   1   5   3      295.65      299.25      3.64 o
   2   5   3      178.54      193.12      3.44 o
   3   5   3      126.08      136.60      1.79 o
   4   5   3       76.46       88.09      2.08 o
   5   5   3      488.20      475.00      4.17 o
   6   5   3      551.68      514.72      8.11 o
   7   5   3       81.12       90.20      1.46 o
   8   5   3       87.07       82.50      1.30 o
   9   5   3        1.09        2.06      1.13 o
  -9   6   3        0.25        0.03      1.42 o
  -8   6   3        9.97        9.75      1.48 o
  -7   6   3       22.07       20.97      1.49 o
  -6   6   3      364.82      369.23      7.36 o
  -5   6   3       26.58       28.74      1.86 o
  -4   6   3       81.12       87.38      1.94 o
  -3   6   3       43.23       42.76      2.09 o
  -2   6   3        0.11       -0.53      1.54 o
  -1   6   3       28.42       29.75      1.45 o
   0   6   3      919.78      966.48     16.14 o
   1   6   3        0.46        5.59      1.25 o
   2   6   3      352.99      352.85      7.79 o
   3   6   3       36.38       47.62      1.45 o
   4   6   3      123.61      128.32      2.65 o
   5   6   3        8.78       11.75      1.26 o
   6   6   3      122.11      118.50      2.04 o
   7   6   3       76.92       75.18      2.52 o
   8   6   3       41.45       39.02      1.14 o
   9   6   3       15.31       15.48      1.26 o
  -9   7   3        0.01        1.13      1.57 o
  -8   7   3        0.09        0.20      1.48 o
  -7   7   3        1.44        2.16      1.54 o
  -6   7   3      189.05      192.04      6.49 o
  -5   7   3       83.57       82.69      1.98 o
  -4   7   3       30.26       34.22      1.61 o
  -3   7   3        3.95        3.84      1.48 o
  -2   7   3      118.04      118.96      2.85 o
  -1   7   3      830.78      907.85      8.29 o
   0   7   3      828.02      861.30     21.33 o
   1   7   3        0.63        0.94      1.14 o
   2   7   3      131.76      135.11      2.46 o
   3   7   3      166.41      145.11      2.87 o
   4   7   3      505.65      470.84      6.69 o
   5   7   3       54.50       63.75      1.50 o
   6   7   3       39.06       34.18      1.34 o
   7   7   3       28.41       26.31      1.18 o
   8   7   3       28.18       33.98      1.25 o
   9   7   3       12.29        7.99      1.04 o
  -8   8   3      167.31      152.30      2.72 o
  -7   8   3       19.49       21.06      1.92 o
  -6   8   3       52.09       51.71      1.94 o
  -5   8   3       48.26       53.64      1.73 o
  -4   8   3        1.93        1.99      1.50 o
  -3   8   3       12.50       14.88      1.53 o
  -2   8   3      123.12      125.90      3.02 o
  -1   8   3      281.22      297.82      3.49 o
   0   8   3       94.21       99.22      1.85 o
   1   8   3        0.09        1.45      1.20 o
   2   8   3       21.68       26.95      1.68 o
   3   8   3       87.02       79.36      2.17 o
   4   8   3      148.26      158.04      3.72 o
   5   8   3       71.25       66.12      1.56 o
   6   8   3       30.54       27.43      1.59 o
   7   8   3       39.91       41.53      1.31 o
   8   8   3        3.57        3.44      1.10 o
  -8   9   3       99.34       85.88      5.04 o
  -7   9   3       30.26       22.38      1.92 o
  -6   9   3       37.28       36.54      1.52 o
  -5   9   3        4.70        4.24      1.56 o
  -4   9   3       15.24       14.55      1.30 o
  -3   9   3       42.04       52.87      2.26 o
  -2   9   3       95.82       94.87      1.63 o
  -1   9   3       85.53       89.37      2.66 o
   0   9   3      100.10       95.20      3.11 o
   1   9   3      105.18       92.87      1.48 o
   2   9   3      259.63      255.51      4.81 o
   3   9   3       36.52       39.36      1.71 o
   4   9   3        6.16        5.56      1.30 o
   5   9   3      179.61      158.44      4.33 o
   6   9   3       50.69       54.86      1.58 o
   7   9   3       12.63       10.02      1.12 o
  -7  10   3       15.64       15.11      1.94 o
  -6  10   3        7.15        6.53      1.47 o
  -5  10   3        0.07        0.96      1.33 o
  -4  10   3       23.41       21.75      2.99 o
  -3  10   3       18.78       17.37      1.32 o
  -2  10   3       30.40       31.18      1.28 o
  -1  10   3       29.36       32.84      1.43 o
   0  10   3       11.16        9.29      1.29 o
   1  10   3      151.59      143.07      2.29 o
   2  10   3       64.40       65.90      1.51 o
   3  10   3        0.03        2.97      1.13 o
   4  10   3       22.96       20.13      1.33 o
   5  10   3        9.14       11.24      1.19 o
   6  10   3       20.86       21.02      1.49 o
   7  10   3        7.68        7.37      1.15 o
  -6  11   3        0.01        0.91      1.48 o
  -5  11   3        0.40        0.66      1.22 o
  -4  11   3        7.60        9.32      1.77 o
  -3  11   3       11.46       12.79      1.62 o
  -2  11   3       35.30       32.41      1.81 o
  -1  11   3       89.41       87.88      1.86 o
   0  11   3       77.75       78.58      1.44 o
   1  11   3        0.78        2.65      1.02 o
   2  11   3        2.56        2.36      0.95 o
   3  11   3       67.55       69.39      1.67 o
   4  11   3        8.14        8.48      1.22 o
   5  11   3        0.30       -0.25      1.03 o
   6  11   3        0.03        0.02      0.99 o
  -5  12   3        0.87        1.37      1.34 o
  -4  12   3        0.87       -1.04      1.49 o
  -3  12   3        5.93        6.60      1.61 o
  -2  12   3       17.25       20.95      2.17 o
  -1  12   3       26.57       26.44      1.22 o
   0  12   3       12.24       12.81      1.32 o
   1  12   3        0.02        0.80      1.11 o
   2  12   3        2.31        3.91      1.07 o
   3  12   3       24.53       26.27      1.40 o
   4  12   3       42.06       38.80      1.31 o
  -3  13   3       11.07       11.31      1.73 o
  -2  13   3        2.78        3.18      1.32 o
  -1  13   3        6.07        6.68      1.47 o
   0  13   3        0.18       -0.26      1.20 o
   1  13   3       18.59       19.70      1.44 o
   2  13   3        7.39        7.04      1.17 o
   0 -10   4        1.41        0.42      1.05 o
   1 -10   4        0.00        1.07      1.18 o
   2 -10   4        0.20        0.31      1.10 o
   3 -10   4        2.69        3.31      1.12 o
  -3  -9   4        0.44        2.40      0.94 o
  -2  -9   4       10.91       14.41      1.02 o
  -1  -9   4        7.53        6.85      0.92 o
   0  -9   4        6.24        8.16      1.10 o
   1  -9   4        3.36        4.72      0.94 o
   2  -9   4       16.82       16.66      1.61 o
   3  -9   4       27.84       27.05      1.60 o
   4  -9   4        8.32        7.62      1.20 o
   5  -9   4        6.01        6.38      1.10 o
  -4  -8   4       13.00       12.15      1.08 o
  -3  -8   4       41.67       44.96      1.84 o
  -2  -8   4        7.80        6.98      0.81 o
  -1  -8   4        0.53        1.62      1.02 o
   0  -8   4        0.82        2.77      1.16 o
   1  -8   4       13.29       11.86      1.01 o
   2  -8   4       52.05       52.95      2.31 o
   3  -8   4       49.73       46.99      1.95 o
   4  -8   4       37.93       35.37      1.27 o
   5  -8   4        9.44       10.84      1.07 o
   6  -8   4        3.66        4.58      1.19 o
   7  -8   4        0.70        1.07      1.23 o
  -5  -7   4        2.07        3.11      1.26 o
  -4  -7   4        9.80       11.38      1.35 o
  -3  -7   4        2.60        2.73      1.03 o
  -2  -7   4        1.07        3.93      1.05 o
  -1  -7   4        0.10        2.20      0.97 o
   0  -7   4       36.77       35.90      1.09 o
   1  -7   4      123.44      131.07      2.48 o
   2  -7   4      138.15      136.21      7.19 o
   3  -7   4       23.85       23.35      0.97 o
   4  -7   4        1.51        1.46      1.00 o
   5  -7   4        1.23        2.07      1.01 o
   6  -7   4        1.06       -0.12      0.98 o
   7  -7   4        1.09        2.13      1.17 o
   8  -7   4        0.01        0.44      1.39 o
  -6  -6   4       46.22       45.78      1.67 o
  -5  -6   4       43.13       40.51      1.09 o
  -4  -6   4       22.77       20.61      1.10 o
  -3  -6   4       14.30       15.90      0.94 o
  -2  -6   4        6.98       10.71      0.94 o
  -1  -6   4       46.34       42.66      1.25 o
   0  -6   4       34.84       30.23      1.34 o
   1  -6   4        0.13        1.07      1.03 o
   2  -6   4        5.80        6.05      0.98 o
   3  -6   4       43.58       43.21      1.22 o
   4  -6   4       43.26       44.20      1.17 o
   5  -6   4       69.76       71.68      2.05 o
   6  -6   4       51.20       50.72      1.73 o
   7  -6   4       20.36       19.85      1.18 o
   8  -6   4        8.61        8.05      1.36 o
  -7  -5   4        3.27        5.40      1.05 o
  -6  -5   4       11.90       10.72      1.09 o
  -5  -5   4        0.82        1.03      1.00 o
  -4  -5   4       11.21       12.03      1.32 o
  -3  -5   4       25.01       25.38      1.06 o
  -2  -5   4        4.87        5.23      1.03 o
  -1  -5   4       45.12       55.82      1.57 o
   0  -5   4        9.00        9.97      1.09 o
   1  -5   4       13.59       14.13      1.03 o
   2  -5   4       29.99       34.88      1.16 o
   3  -5   4        5.20        4.03      1.07 o
   4  -5   4        4.16        3.27      1.05 o
   5  -5   4        0.23        0.50      1.04 o
   6  -5   4        0.00       -0.57      1.17 o
   7  -5   4        3.42        5.07      1.21 o
   8  -5   4       14.95       13.72      1.41 o
   9  -5   4        7.42        4.54      2.67 o
  -7  -4   4       18.18       17.01      1.14 o
  -6  -4   4        1.20        1.50      0.89 o
  -5  -4   4       16.67       15.96      1.03 o
  -4  -4   4        0.99        2.55      0.83 o
  -3  -4   4       19.67       17.46      1.07 o
  -2  -4   4      142.81      141.32      1.42 o
  -1  -4   4       58.02       55.42      1.15 o
   0  -4   4      159.12      139.51      2.29 o
   1  -4   4      198.82      205.64      2.01 o
   2  -4   4      213.90      225.39      3.72 o
   3  -4   4      346.06      327.23      2.22 o
   4  -4   4      166.19      164.21      1.86 o
   5  -4   4       28.16       29.32      1.22 o
   6  -4   4       46.67       50.20      1.38 o
   7  -4   4        0.98        1.06      1.27 o
   8  -4   4        8.84        7.45      1.25 o
   9  -4   4       23.09       24.13      2.03 o
  -8  -3   4        1.37        3.15      1.06 o
  -7  -3   4        0.15        0.84      1.06 o
  -6  -3   4       36.14       35.20      1.04 o
  -5  -3   4       12.37       12.01      0.95 o
  -4  -3   4       19.86       19.58      1.09 o
  -3  -3   4       22.99       23.79      1.81 o
  -2  -3   4       21.08       17.97      1.23 o
   0  -3   4      256.75      240.63      3.71 o
   1  -3   4       16.58       15.51      1.21 o
   2  -3   4      104.64      110.04      1.39 o
   3  -3   4       29.23       33.56      1.09 o
   4  -3   4       55.08       52.37      1.25 o
   5  -3   4        0.59        1.64      1.04 o
   6  -3   4       88.99       80.88      1.52 o
   7  -3   4      104.96      107.90      2.45 o
   8  -3   4        4.10        4.27      1.32 o
   9  -3   4        2.15        2.17      1.81 o
  10  -3   4        3.61        3.21      1.58 o
  -8  -2   4        6.06        3.97      1.01 o
  -7  -2   4       64.23       64.64      1.67 o
  -6  -2   4      103.40      104.40      1.74 o
  -5  -2   4        2.88        3.86      1.09 o
  -4  -2   4       51.85       49.75      1.16 o
  -3  -2   4        3.40        7.23      1.07 o
  -1  -2   4       11.90       12.58      1.15 o
   0  -2   4     1633.16     1861.88     16.63 o
   1  -2   4     1074.98     1083.43      6.05 o
   2  -2   4     1165.80     1219.08      9.72 o
   3  -2   4      212.73      188.49      2.41 o
   4  -2   4      193.98      194.76      2.38 o
   5  -2   4        6.82        4.16      1.07 o
   6  -2   4       28.25       20.81      1.23 o
   7  -2   4      149.95      162.09      1.75 o
   8  -2   4       17.24       21.83      1.42 o
   9  -2   4       21.13       25.00      2.29 o
  10  -2   4       38.53       33.05      2.34 o
  -9  -1   4        0.63        2.16      1.13 o
  -8  -1   4       21.10       21.14      1.23 o
  -7  -1   4       73.52       75.93      2.34 o
  -6  -1   4        2.23        2.16      1.05 o
  -5  -1   4       58.44       59.68      2.15 o
  -4  -1   4       53.20       54.41      1.25 o
  -3  -1   4       27.64       17.55      1.15 o
  -2  -1   4     1759.75     1769.29     30.96 o
  -1  -1   4      173.22      167.89      1.71 o
   0  -1   4       88.72      102.19      1.28 o
   1  -1   4       14.10       15.85      0.91 o
   2  -1   4       13.18       17.21      1.08 o
   3  -1   4       58.32       63.21      1.31 o
   4  -1   4      267.46      247.72      1.78 o
   5  -1   4      488.92      507.52      5.67 o
   6  -1   4        0.02       -0.51      1.28 o
   7  -1   4       31.72       30.70      1.36 o
   8  -1   4       19.14       19.79      1.57 o
   9  -1   4       28.12       28.88      2.50 o
  10  -1   4        8.60       11.64      2.07 o
  -9   0   4       99.54       87.20      1.48 o
  -8   0   4       71.69       76.23      1.75 o
  -7   0   4        1.16        1.19      1.08 o
  -6   0   4        4.76        2.40      1.15 o
  -5   0   4       49.58       47.65      1.21 o
  -4   0   4      427.52      432.41      7.34 o
  -3   0   4        9.30        6.06      1.23 o
  -2   0   4     3989.45     4219.74     55.37 o
  -1   0   4      334.12      317.03      1.95 o
   0   0   4      422.55      457.18      2.09 o
   1   0   4       72.18       60.20      1.33 o
   2   0   4        4.69        6.91      1.13 o
   3   0   4      118.88      113.82      1.44 o
   4   0   4        1.00        1.29      1.10 o
   5   0   4      396.73      438.52      5.73 o
   6   0   4      180.41      166.23      4.05 o
   7   0   4      326.73      329.42      6.85 o
   8   0   4       92.05       92.08      1.42 o
   9   0   4       17.13       17.61      1.79 o
  10   0   4        6.91        5.66      1.27 o
  -9   1   4      148.98      148.03      1.79 o
  -8   1   4        2.96        5.22      1.19 o
  -7   1   4      117.22      118.70      1.62 o
  -6   1   4       11.82       10.52      1.04 o
  -5   1   4        0.08        0.94      1.08 o
  -4   1   4      324.51      330.93      4.65 o
  -3   1   4       54.25       43.98      1.24 o
  -2   1   4      291.52      314.81      1.78 o
  -1   1   4      571.88      566.17      4.82 o
   0   1   4        2.28        1.95      1.11 o
   1   1   4       28.93       42.45      1.37 o
   2   1   4      102.64       99.74      1.54 o
   3   1   4     1023.91      989.50      5.81 o
   4   1   4      194.59      184.81      2.79 o
   5   1   4       20.29       19.54      1.42 o
   6   1   4       12.51       10.49      1.61 o
   7   1   4       45.23       47.22      1.68 o
   8   1   4        4.03        4.11      1.29 o
   9   1   4        3.93        3.81      1.25 o
  10   1   4        8.05        9.02      1.31 o
  -9   2   4       10.92       11.49      1.36 o
  -8   2   4        1.38        2.56      1.09 o
  -7   2   4       28.78       28.67      1.14 o
  -6   2   4       43.73       46.88      1.39 o
  -5   2   4        9.11       13.22      1.20 o
  -4   2   4      956.15      977.05      8.65 o
  -3   2   4       81.06       76.40      1.36 o
  -2   2   4       45.64       39.59      1.21 o
  -1   2   4       11.57        9.34      1.11 o
   1   2   4      739.04      764.07      3.30 o
   2   2   4      424.06      407.24      2.62 o
   3   2   4     1079.06     1133.16      5.18 o
   4   2   4     1241.48     1202.22     10.24 o
   5   2   4      699.71      700.52     11.34 o
   6   2   4        5.23        6.81      1.21 o
   7   2   4       19.08       18.43      1.24 o
   8   2   4        0.06        1.71      1.25 o
   9   2   4        4.15        5.31      1.51 o
  10   2   4        4.93        3.30      1.20 o
  -9   3   4       19.04       19.76      1.40 o
  -8   3   4        5.81        6.04      1.29 o
  -7   3   4       24.72       23.84      1.32 o
  -6   3   4      113.36      111.23      1.54 o
  -5   3   4       31.73       29.19      1.34 o
  -4   3   4        8.56        5.46      1.25 o
  -3   3   4      204.77      197.38      2.06 o
  -2   3   4      203.90      184.47      1.67 o
  -1   3   4       44.55       38.60      1.45 o
   0   3   4      252.39      221.12      2.06 o
   1   3   4      145.58      142.21      1.66 o
   2   3   4        1.93        6.35      1.15 o
   3   3   4       29.95       38.97      1.29 o
   4   3   4      331.94      307.52      2.26 o
   5   3   4      412.24      416.69      4.64 o
   6   3   4      149.63      147.29      1.66 o
   7   3   4        7.90        7.37      1.17 o
   8   3   4       29.15       32.55      1.19 o
   9   3   4        2.37        2.76      1.43 o
  10   3   4        3.80        4.78      1.38 o
  -9   4   4        2.60        2.88      1.38 o
  -8   4   4        2.23        1.59      1.30 o
  -7   4   4        0.50        0.15      1.28 o
  -6   4   4       99.94      110.60      1.73 o
  -5   4   4       26.72       28.04      1.25 o
  -4   4   4       86.00       70.06      1.48 o
  -3   4   4        0.01        0.42      1.14 o
  -2   4   4       99.00       81.09      1.35 o
  -1   4   4        4.08        4.25      1.17 o
   1   4   4       28.93       31.25      1.38 o
   2   4   4     1372.81     1446.26     11.49 o
   3   4   4      922.31      965.20      5.39 o
   4   4   4      252.42      260.76      1.77 o
   5   4   4       38.83       37.81      1.12 o
   6   4   4       37.65       45.32      1.19 o
   7   4   4        0.10        1.42      1.08 o
   8   4   4        9.34       10.09      1.12 o
   9   4   4       44.89       46.36      1.32 o
  10   4   4        2.32        1.99      1.20 o
  -9   5   4       19.04       17.93      1.48 o
  -8   5   4       21.36       21.16      1.40 o
  -7   5   4        0.08        0.89      1.35 o
  -6   5   4        0.26        1.19      1.37 o
  -5   5   4        0.40       -0.38      1.22 o
  -4   5   4       12.86       12.45      1.47 o
  -3   5   4       99.74      102.55      1.56 o
  -2   5   4       69.09       55.38      1.66 o
  -1   5   4      143.19      167.17      1.76 o
   0   5   4      307.14      260.67      2.56 o
   1   5   4      146.69      119.75      1.74 o
   2   5   4      557.67      592.94      7.07 o
   3   5   4      390.55      416.19      3.45 o
   4   5   4       20.37       16.09      1.06 o
   5   5   4       34.87       30.35      1.54 o
   6   5   4      158.39      155.19      3.46 o
   7   5   4       98.34       98.18      1.80 o
   8   5   4       65.06       60.85      1.24 o
   9   5   4        6.61        6.79      1.05 o
  10   5   4        3.14        3.48      1.12 o
  -9   6   4        0.99        2.03      1.57 o
  -8   6   4        1.35        1.43      1.42 o
  -7   6   4        2.03        1.86      1.17 o
  -6   6   4        5.53        5.70      1.46 o
  -5   6   4       53.68       46.87      1.88 o
  -4   6   4        1.64        0.12      1.20 o
  -3   6   4        1.13        2.39      1.62 o
  -2   6   4       16.68       14.45      1.36 o
  -1   6   4      103.98      109.77      1.72 o
   0   6   4     1021.13     1012.53     12.30 o
   1   6   4      468.72      455.36      6.40 o
   2   6   4       61.00       77.77      1.41 o
   3   6   4       34.78       34.12      1.48 o
   4   6   4        5.58        4.98      1.56 o
   5   6   4        0.01        2.37      1.02 o
   6   6   4       66.40       53.87      2.10 o
   7   6   4       84.43       76.70      1.44 o
   8   6   4       36.23       37.60      1.07 o
   9   6   4        8.43       11.17      1.00 o
  -9   7   4        0.10        0.40      1.56 o
  -8   7   4        0.24        1.25      1.55 o
  -7   7   4        2.37        2.00      1.75 o
  -6   7   4       33.74       29.42      1.90 o
  -5   7   4       48.14       56.29      1.99 o
  -4   7   4        7.17        8.21      1.54 o
  -3   7   4       17.66       17.15      1.42 o
  -2   7   4        3.33        3.23      1.32 o
  -1   7   4       56.30       63.46      1.52 o
   0   7   4      253.16      257.78      4.09 o
   1   7   4      383.89      366.28      3.25 o
   2   7   4       94.61      102.47      2.99 o
   3   7   4      442.75      422.82      6.51 o
   4   7   4      578.98      537.56     12.20 o
   5   7   4      283.28      273.45      5.37 o
   6   7   4      150.85      136.82      1.69 o
   7   7   4        0.01       -0.82      0.95 o
   8   7   4        6.16        6.14      1.02 o
   9   7   4        8.00        9.67      1.15 o
  -8   8   4       24.17       19.57      1.97 o
  -7   8   4        2.21        4.13      1.44 o
  -6   8   4        5.86        6.47      2.43 o
  -5   8   4        0.65        1.14      1.31 o
  -4   8   4       37.03       36.33      1.43 o
  -3   8   4        0.14        1.74      1.44 o
  -2   8   4        8.43        9.22      1.16 o
  -1   8   4      104.35      100.68      2.33 o
   0   8   4        1.83        2.83      1.17 o
   1   8   4       84.08       87.55      1.48 o
   2   8   4      104.48       99.27      1.38 o
   3   8   4       36.11       41.97      1.29 o
   4   8   4      143.83      126.49      4.22 o
   5   8   4      156.47      142.01      1.54 o
   6   8   4       74.63       65.19      2.37 o
   7   8   4        2.41        2.46      1.14 o
   8   8   4        8.11        6.82      1.03 o
  -8   9   4       21.05       19.55      2.02 o
  -7   9   4        5.25        5.44      1.81 o
  -6   9   4       12.78       12.20      1.77 o
  -5   9   4        6.68        8.20      1.35 o
  -4   9   4       82.70       84.64      1.70 o
  -3   9   4      209.82      226.38      4.99 o
  -2   9   4      236.48      258.71     10.20 o
  -1   9   4        2.36        2.95      1.30 o
   0   9   4       24.97       28.98      1.28 o
   1   9   4       60.77       53.80      1.94 o
   2   9   4      423.88      401.06      9.04 o
   3   9   4      222.78      219.43      6.45 o
   4   9   4      122.75      115.30      2.21 o
   5   9   4        9.54        8.81      1.16 o
   6   9   4       20.38       21.20      1.58 o
   7   9   4       42.30       37.04      1.81 o
   8   9   4        7.67        8.18      1.00 o
  -7  10   4       11.79       13.27      1.92 o
  -6  10   4        0.37        0.51      1.37 o
  -5  10   4        3.91        3.85      1.21 o
  -4  10   4        1.28        2.58      1.30 o
  -3  10   4      106.70       98.99      1.62 o
  -2  10   4        2.59        3.99      1.65 o
  -1  10   4        3.07        4.15      1.12 o
   0  10   4       12.20       13.80      1.09 o
   1  10   4        9.86        8.81      1.19 o
   2  10   4      121.88      118.93      5.36 o
   3  10   4      134.09      125.54      3.65 o
   4  10   4       57.33       52.20      1.21 o
   5  10   4        7.48        4.90      1.60 o
   6  10   4        1.16        1.51      1.12 o
   7  10   4        0.11        0.15      1.11 o
  -6  11   4        9.27       11.56      1.58 o
  -5  11   4       19.85       18.52      1.64 o
  -4  11   4       33.99       38.18      1.39 o
  -3  11   4       25.14       26.79      1.55 o
  -2  11   4       33.75       34.58      1.86 o
  -1  11   4       24.74       26.64      1.42 o
   0  11   4      218.15      216.70      3.48 o
   1  11   4      147.35      147.84      3.70 o
   2  11   4       53.02       46.84      1.35 o
   3  11   4       86.56       76.34      2.76 o
   4  11   4       24.96       26.95      1.23 o
   5  11   4       29.73       25.28      1.17 o
   6  11   4        0.03        1.28      1.10 o
  -5  12   4       12.20        9.85      1.65 o
  -4  12   4        1.84        2.74      1.28 o
  -3  12   4        5.32        5.96      1.26 o
  -2  12   4        0.66        1.20      1.47 o
  -1  12   4       18.11       18.68      1.41 o
   0  12   4       20.35       21.65      1.41 o
   1  12   4        8.15       10.52      1.06 o
   2  12   4       32.48       30.67      1.40 o
   3  12   4        0.14       -0.10      1.09 o
   4  12   4       11.20       11.39      1.49 o
   5  12   4        4.97        6.50      1.27 o
  -4  13   4       10.56       10.80      1.36 o
  -3  13   4       12.87       12.97      1.44 o
  -2  13   4       37.90       30.76      2.12 o
  -1  13   4       18.03       17.47      1.72 o
   0  13   4        1.72        4.08      1.32 o
   1  13   4       36.00       35.23      1.43 o
   2  13   4        8.37       10.36      1.37 o
   3  13   4        7.70        6.31      1.02 o
  -1  -9   5       39.68       38.52      1.26 o
   0  -9   5       34.88       34.85      1.15 o
   1  -9   5       13.66       15.16      1.15 o
   2  -9   5        5.82        5.65      1.23 o
   3  -9   5       21.93       21.84      1.22 o
   4  -9   5        0.23        0.74      1.22 o
  -3  -8   5       27.78       29.42      1.43 o
  -2  -8   5        1.11        3.12      1.15 o
  -1  -8   5        0.01        1.48      0.99 o
   0  -8   5        0.82        0.15      0.93 o
   1  -8   5        3.48        2.53      1.08 o
   2  -8   5        0.26        2.24      1.06 o
   3  -8   5       11.76       13.17      1.11 o
   4  -8   5       34.01       30.54      1.44 o
   5  -8   5        8.30        7.30      1.11 o
   6  -8   5        3.35        2.49      1.13 o
  -4  -7   5       24.03       27.11      1.45 o
  -3  -7   5       50.14       50.41      1.19 o
  -2  -7   5       34.23       38.15      2.72 o
  -1  -7   5       12.92       17.18      1.22 o
   0  -7   5       14.53       15.35      1.04 o
   1  -7   5       30.24       31.48      1.07 o
   2  -7   5       10.57        9.77      1.06 o
   3  -7   5       33.27       32.51      1.68 o
   4  -7   5       12.38       12.40      0.99 o
   5  -7   5       26.59       27.20      1.26 o
   6  -7   5       15.96       14.13      1.20 o
   7  -7   5        9.04        8.54      1.17 o
  -5  -6   5       42.25       48.56      1.15 o
  -4  -6   5        0.34        3.10      0.99 o
  -3  -6   5        1.78        3.64      1.04 o
  -2  -6   5        4.04        1.20      1.02 o
  -1  -6   5       12.32       12.91      1.00 o
   0  -6   5       82.04       84.98      1.33 o
   1  -6   5      162.42      155.82      1.59 o
   2  -6   5      125.95      116.38      2.85 o
   3  -6   5        7.65        6.97      0.97 o
   4  -6   5        0.07        1.21      1.08 o
   5  -6   5        1.98        3.51      0.94 o
   6  -6   5        2.73        2.35      1.16 o
   7  -6   5        6.24        7.17      1.10 o
   8  -6   5        0.34        0.62      1.29 o
  -6  -5   5       12.63       14.71      1.38 o
  -5  -5   5       12.56       13.86      1.00 o
  -4  -5   5       18.88       19.32      1.18 o
  -3  -5   5        0.85        3.92      1.04 o
  -2  -5   5       92.06       91.52      2.10 o
  -1  -5   5      206.77      201.04      1.81 o
   0  -5   5      249.29      263.43      3.71 o
   1  -5   5       39.19       36.22      1.12 o
   2  -5   5        2.15        1.87      0.93 o
   3  -5   5        1.14        1.40      0.89 o
   4  -5   5        6.93        7.04      1.13 o
   5  -5   5        2.03        2.10      0.95 o
   6  -5   5        7.49        6.96      1.08 o
   7  -5   5        2.79        3.03      1.19 o
   8  -5   5        6.55        7.74      1.37 o
  -7  -4   5       32.00       33.10      1.52 o
  -6  -4   5        2.27        1.10      0.85 o
  -5  -4   5        3.42        4.53      1.00 o
  -4  -4   5        1.22        2.27      0.91 o
  -3  -4   5        0.90        3.02      1.19 o
  -2  -4   5       41.14       38.16      1.15 o
  -1  -4   5       89.92       82.29      1.28 o
   0  -4   5      148.14      143.13      2.19 o
   1  -4   5      155.67      138.76      2.09 o
   2  -4   5       22.92       23.70      1.20 o
   3  -4   5       42.42       44.66      1.46 o
   4  -4   5       84.15       85.81      1.31 o
   5  -4   5       37.36       43.63      1.26 o
   6  -4   5        1.82        1.31      1.08 o
   7  -4   5        0.01        0.95      1.15 o
   8  -4   5        0.47        1.78      1.42 o
   9  -4   5        2.22        3.19      1.94 o
  -7  -3   5        3.99        5.07      0.98 o
  -6  -3   5       13.87       16.30      0.95 o
  -5  -3   5        0.02        1.84      0.95 o
  -4  -3   5       12.19       13.70      1.05 o
  -3  -3   5       88.68       92.27      1.36 o
  -2  -3   5       70.89       83.37      1.85 o
  -1  -3   5        0.03        1.99      1.00 o
   0  -3   5       10.55        7.14      1.21 o
   1  -3   5       36.13       41.47      1.15 o
   2  -3   5       42.56       41.92      1.16 o
   3  -3   5       13.72       13.91      1.00 o
   4  -3   5        0.20        2.54      1.06 o
   5  -3   5        1.62        1.42      0.91 o
   6  -3   5       36.14       38.50      1.12 o
   7  -3   5        4.48        6.42      1.30 o
   8  -3   5        0.86        1.16      1.47 o
   9  -3   5        1.27       -0.71      2.73 o
  -8  -2   5        0.00       -0.96      0.91 o
  -7  -2   5        0.11        1.14      1.07 o
  -6  -2   5        9.48        8.68      1.00 o
  -5  -2   5        4.77        4.89      1.06 o
  -4  -2   5      187.07      177.96      2.29 o
  -3  -2   5      197.06      180.05      1.45 o
  -2  -2   5      351.66      354.61      5.14 o
  -1  -2   5      307.26      288.82      3.66 o
   0  -2   5        0.15        1.48      1.00 o
   1  -2   5       67.84       57.57      1.38 o
   2  -2   5      105.65      111.40      1.40 o
   3  -2   5       35.16       45.05      1.04 o
   4  -2   5       49.69       47.50      1.22 o
   5  -2   5       17.58       17.64      1.13 o
   6  -2   5       71.77       67.76      1.37 o
   7  -2   5      109.80      107.48      3.00 o
   8  -2   5        7.69       10.91      1.34 o
   9  -2   5        3.54        6.29      1.36 o
  10  -2   5       16.62       14.11      3.25 o
  -8  -1   5        2.10        2.42      1.01 o
  -7  -1   5        5.53        7.32      1.06 o
  -6  -1   5        0.69        2.38      0.94 o
  -5  -1   5       85.33       89.63      1.41 o
  -4  -1   5       87.87       84.36      1.48 o
  -3  -1   5       79.28       83.00      1.72 o
  -2  -1   5        7.42       10.49      1.08 o
  -1  -1   5        9.26        6.94      1.01 o
   0  -1   5      210.54      270.58      2.24 o
   1  -1   5      140.52      157.48      1.51 o
   2  -1   5      424.09      454.00      2.54 o
   3  -1   5       32.83       24.31      1.08 o
   4  -1   5      526.63      542.30      3.57 o
   5  -1   5       67.62       86.49      1.32 o
   6  -1   5       66.68       64.87      1.28 o
   7  -1   5        1.21        3.62      1.24 o
   8  -1   5        0.02       -1.34      1.33 o
   9  -1   5        0.03        1.39      1.67 o
  10  -1   5        5.84        6.26      1.61 o
  -8   0   5        3.36        4.60      0.99 o
  -7   0   5        2.02        3.82      1.14 o
  -6   0   5       48.24       46.77      1.37 o
  -5   0   5        0.50        1.15      1.20 o
  -4   0   5       89.05       89.93      1.32 o
  -3   0   5       70.81       68.22      1.22 o
  -2   0   5      701.27      813.48      8.18 o
  -1   0   5      909.10      931.73     10.33 o
   0   0   5     1719.70     1842.98     12.13 o
   1   0   5      106.54      111.55      1.32 o
   2   0   5      125.18      116.11      1.56 o
   3   0   5       24.07       19.81      0.98 o
   4   0   5      182.53      155.81      1.53 o
   5   0   5      568.58      580.26      9.09 o
   6   0   5        2.39        2.24      1.31 o
   7   0   5       47.19       54.24      1.54 o
   8   0   5       99.94      101.74      1.94 o
   9   0   5        3.32        4.43      1.32 o
  10   0   5       72.22       64.08      2.37 o
  -9   1   5       20.49       19.20      1.23 o
  -8   1   5        2.53        2.84      1.10 o
  -7   1   5       11.07       10.20      1.14 o
  -6   1   5        4.49        4.54      1.12 o
  -5   1   5        0.08        0.51      1.04 o
  -4   1   5      110.55      122.21      1.66 o
  -3   1   5        4.50        4.56      1.18 o
  -2   1   5      157.47      154.18      2.14 o
  -1   1   5       82.67       96.29      1.35 o
   0   1   5      502.56      514.76      3.59 o
   1   1   5       94.22       77.90      1.26 o
   2   1   5     1184.34     1236.51      5.86 o
   3   1   5      680.85      816.02      6.24 o
   4   1   5       82.46       88.12      1.31 o
   5   1   5       13.10        9.78      1.14 o
   6   1   5       21.42       25.90      1.15 o
   7   1   5       62.48       70.81      1.73 o
   8   1   5       31.10       30.30      2.16 o
   9   1   5       51.58       55.92      1.70 o
  10   1   5      163.92      154.05      4.85 o
  -9   2   5        0.93        2.35      1.16 o
  -8   2   5       15.08       16.40      1.20 o
  -7   2   5       29.82       30.47      1.30 o
  -6   2   5      141.41      141.23      1.62 o
  -5   2   5       21.01       24.43      1.26 o
  -4   2   5      912.81      990.53      8.88 o
  -3   2   5      106.21      101.93      1.33 o
  -2   2   5      594.39      607.10      3.08 o
  -1   2   5        5.72        7.24      0.90 o
   0   2   5       10.62       13.90      1.25 o
   1   2   5      473.34      457.50      2.02 o
   2   2   5       69.79       72.85      1.20 o
   3   2   5     1584.66     1822.94      8.49 o
   4   2   5       29.98       30.89      1.06 o
   5   2   5      871.54      867.57      8.65 o
   6   2   5      339.34      332.21      4.99 o
   7   2   5       40.46       41.91      1.44 o
   8   2   5       33.83       30.96      1.54 o
   9   2   5       91.68       90.47      1.50 o
  10   2   5       18.35       15.10      1.23 o
  -9   3   5       26.38       24.24      1.45 o
  -8   3   5        0.14        1.75      1.25 o
  -7   3   5        1.81        2.69      1.20 o
  -6   3   5       15.73       13.34      1.17 o
  -5   3   5        0.62        0.98      0.98 o
  -4   3   5      194.99      216.13      2.67 o
  -3   3   5      499.55      538.72      4.73 o
  -2   3   5      315.27      299.47      1.68 o
  -1   3   5        0.11        1.19      0.96 o
   0   3   5        2.52        6.49      1.13 o
   1   3   5      855.51      847.46      7.86 o
   2   3   5        9.25       10.29      0.99 o
   3   3   5      132.25      153.96      1.34 o
   4   3   5       22.29       17.08      1.09 o
   5   3   5       99.79       94.44      1.30 o
   6   3   5        5.44        5.20      1.15 o
   7   3   5       20.74       24.10      1.40 o
   8   3   5       96.45      102.51      3.44 o
   9   3   5        9.19        8.07      1.50 o
  10   3   5        1.86        0.99      1.47 o
  -9   4   5       15.40       16.67      1.41 o
  -8   4   5       17.06       16.12      1.25 o
  -7   4   5        0.10       -0.36      1.29 o
  -6   4   5      258.92      260.56      1.90 o
  -5   4   5       15.59       16.39      1.18 o
  -4   4   5       88.95       86.53      1.43 o
  -3   4   5      120.68      109.80      1.52 o
  -2   4   5      129.03      130.74      1.43 o
  -1   4   5     1421.00     1440.94      6.56 o
   0   4   5      278.80      324.87      2.63 o
   1   4   5      913.73      989.91      3.67 o
   2   4   5      197.67      183.24      1.38 o
   3   4   5      738.19      771.64      3.68 o
   4   4   5       45.70       53.03      1.13 o
   5   4   5      113.67      109.34      1.30 o
   6   4   5        8.88        5.31      1.11 o
   7   4   5      116.55      118.04      1.81 o
   8   4   5        7.35        7.75      1.15 o
   9   4   5        5.20        5.71      1.25 o
  10   4   5        0.40        0.91      1.58 o
  -9   5   5        0.67        1.75      1.36 o
  -8   5   5        7.71        8.80      1.33 o
  -7   5   5        4.72        4.13      1.34 o
  -6   5   5       38.03       39.70      1.28 o
  -5   5   5      137.29      148.89      1.78 o
  -4   5   5       66.31       61.48      1.31 o
  -3   5   5        1.74        2.72      1.04 o
  -2   5   5       25.73       21.58      1.13 o
  -1   5   5        8.32       11.42      1.18 o
   0   5   5       16.68       12.12      1.03 o
   1   5   5      117.45      133.33      1.76 o
   2   5   5      153.56      149.18      2.13 o
   3   5   5      761.35      772.98      6.56 o
   4   5   5      341.81      344.19      3.41 o
   5   5   5        4.64        4.51      1.14 o
   6   5   5        1.02        2.86      1.24 o
   7   5   5       14.31       14.86      1.05 o
   8   5   5        0.02        0.10      1.01 o
   9   5   5       11.25       10.23      1.00 o
  10   5   5        0.44        1.34      1.28 o
  -9   6   5        0.84        1.27      1.51 o
  -8   6   5       35.79       35.71      1.55 o
  -7   6   5        4.03        5.81      1.17 o
  -6   6   5        9.58        9.70      1.42 o
  -5   6   5       12.74       11.08      1.36 o
  -4   6   5       71.14       82.49      1.48 o
  -3   6   5      159.69      160.27      2.08 o
  -2   6   5       24.29       23.86      1.32 o
  -1   6   5        0.23        1.25      1.05 o
   0   6   5      351.89      345.01      2.74 o
   1   6   5      644.13      719.87      7.39 o
   2   6   5      462.16      466.66      2.94 o
   3   6   5      234.90      216.21      2.85 o
   4   6   5       77.86       75.27      1.13 o
   5   6   5        4.24        8.90      1.31 o
   6   6   5        6.43        7.03      0.92 o
   7   6   5       93.62       96.33      2.17 o
   8   6   5        2.09        1.78      0.93 o
   9   6   5       40.16       41.88      1.25 o
  -8   7   5        5.04        4.22      1.59 o
  -7   7   5       11.01       13.23      1.55 o
  -6   7   5       21.73       21.52      1.80 o
  -5   7   5       16.66       16.61      1.33 o
  -4   7   5       17.85       22.60      1.91 o
  -3   7   5       16.71       15.40      1.32 o
  -2   7   5       21.36       24.89      1.24 o
  -1   7   5        0.44        0.30      1.05 o
   0   7   5       61.90       61.25      1.26 o
   1   7   5      222.08      232.39      1.88 o
   2   7   5       76.67       73.47      1.37 o
   3   7   5        0.07        0.63      1.06 o
   4   7   5       75.88       72.05      1.34 o
   5   7   5       99.47      102.39      2.04 o
   6   7   5       56.45       53.03      1.24 o
   7   7   5       35.47       33.25      1.19 o
   8   7   5        0.25        1.55      0.88 o
   9   7   5        0.27        0.78      1.13 o
  -8   8   5        0.30        1.84      1.84 o
  -7   8   5        0.07        0.39      2.97 o
  -6   8   5       22.29       27.76      2.10 o
  -5   8   5       32.95       37.53      1.71 o
  -4   8   5       13.27       12.23      1.34 o
  -3   8   5       21.89       28.44      1.67 o
  -2   8   5      141.98      137.10      3.08 o
  -1   8   5       47.46       50.62      1.72 o
   0   8   5       22.22       19.98      1.25 o
   1   8   5        3.58        4.22      0.97 o
   2   8   5       35.97       37.35      1.03 o
   3   8   5       28.35       30.11      1.44 o
   4   8   5        0.02        2.03      1.01 o
   5   8   5       68.66       58.54      1.13 o
   6   8   5       32.98       30.71      1.09 o
   7   8   5       42.23       39.73      1.50 o
   8   8   5       40.45       41.80      1.69 o
  -7   9   5        2.87        3.08      1.81 o
  -6   9   5        0.61       -0.08      1.79 o
  -5   9   5        0.48        0.84      1.16 o
  -4   9   5        0.38        0.82      1.42 o
  -3   9   5       15.59       17.40      1.32 o
  -2   9   5      120.88      125.64      2.71 o
  -1   9   5      345.36      343.75      2.43 o
   0   9   5      178.19      164.14      2.39 o
   1   9   5      150.49      159.65      3.17 o
   2   9   5      107.46      106.84      3.55 o
   3   9   5      141.62      132.16      1.71 o
   4   9   5       79.25       72.14      2.43 o
   5   9   5        3.25        4.80      1.47 o
   6   9   5        0.10        0.32      0.98 o
   7   9   5        7.59        6.15      0.91 o
   8   9   5        4.24        4.22      1.06 o
  -7  10   5        0.11        1.07      3.02 o
  -6  10   5        3.14        4.12      1.39 o
  -5  10   5        0.27        1.99      1.42 o
  -4  10   5        0.36        1.18      1.27 o
  -3  10   5       33.30       31.34      1.36 o
  -2  10   5       24.48       22.40      1.30 o
  -1  10   5       60.79       61.96      1.61 o
   0  10   5       60.35       66.55      1.36 o
   1  10   5       53.04       55.27      2.15 o
   2  10   5       26.41       22.29      1.12 o
   3  10   5      105.03       97.10      2.08 o
   4  10   5       29.51       25.38      1.53 o
   5  10   5        0.41        2.60      0.94 o
   6  10   5       34.31       34.92      1.07 o
   7  10   5        4.56        5.49      1.12 o
  -6  11   5        8.01        7.45      1.24 o
  -5  11   5       27.76       31.25      1.48 o
  -4  11   5       52.27       51.56      1.58 o
  -3  11   5       17.39       20.83      1.49 o
  -2  11   5       40.03       38.90      1.38 o
  -1  11   5       24.19       26.14      1.17 o
   0  11   5       79.14       81.75      1.93 o
   1  11   5       93.43       88.23      1.90 o
   2  11   5       95.85       98.12      3.79 o
   3  11   5       10.37        8.98      1.09 o
   4  11   5        5.62        7.23      1.06 o
   5  11   5       58.31       54.04      1.27 o
   6  11   5        5.67        8.25      0.91 o
  -5  12   5       19.79       18.00      1.38 o
  -4  12   5        1.05        4.78      1.47 o
  -3  12   5        7.55        7.95      1.49 o
  -2  12   5        7.56        8.10      1.07 o
  -1  12   5        0.67        1.44      0.92 o
   0  12   5       22.02       19.56      1.24 o
   1  12   5       69.89       67.48      1.25 o
   2  12   5       25.60       25.13      2.07 o
   3  12   5        0.00        0.65      1.15 o
   4  12   5       20.41       21.50      1.23 o
   5  12   5        5.21        4.11      1.20 o
  -4  13   5       21.91       20.92      1.46 o
  -3  13   5        7.89        7.95      1.35 o
  -2  13   5       51.29       53.88      2.63 o
  -1  13   5       50.71       48.03      1.48 o
   0  13   5       34.81       32.48      1.40 o
   1  13   5       22.36       19.39      1.59 o
   2  13   5        1.63        2.36      1.22 o
   3  13   5       36.74       33.93      1.81 o
  -1  14   5       13.57       12.65      1.39 o
   0  14   5        6.38        5.31      1.45 o
  -1  -8   6        0.45        1.89      1.00 o
   0  -8   6        2.54        2.27      0.94 o
   1  -8   6        3.15        2.99      2.07 o
   2  -8   6       31.10       29.77      0.95 o
   3  -8   6        3.03        3.13      1.20 o
   4  -8   6        3.78        4.79      1.01 o
  -3  -7   6       34.70       33.42      1.39 o
  -2  -7   6       37.60       39.13      1.27 o
  -1  -7   6       36.67       36.20      1.20 o
   0  -7   6       11.93       15.27      1.59 o
   1  -7   6       45.82       42.02      1.54 o
   2  -7   6        0.18        1.02      1.55 o
   3  -7   6       54.20       54.44      2.74 o
   4  -7   6        0.89        0.00      0.96 o
   5  -7   6        0.02        1.67      0.91 o
   6  -7   6        6.64        7.89      1.11 o
  -4  -6   6        1.18        3.13      0.95 o
  -3  -6   6        0.06        1.82      0.99 o
  -2  -6   6        0.02       -0.68      0.82 o
  -1  -6   6        4.31        4.21      1.00 o
   0  -6   6       51.24       54.04      1.14 o
   1  -6   6        1.30        3.70      0.99 o
   2  -6   6       79.09       79.86      2.28 o
   3  -6   6       24.85       23.81      1.21 o
   4  -6   6       16.44       15.05      1.04 o
   5  -6   6        9.59       12.21      1.18 o
   6  -6   6       12.31       11.86      1.03 o
   7  -6   6        3.57        3.68      1.15 o
  -5  -5   6       45.19       42.51      2.36 o
  -4  -5   6       28.16       31.65      1.29 o
  -3  -5   6       42.52       50.05      1.47 o
  -2  -5   6        6.16        8.96      0.98 o
  -1  -5   6       33.47       33.37      0.94 o
   0  -5   6       36.79       42.48      1.14 o
   1  -5   6      184.29      185.21      1.48 o
   2  -5   6       33.83       27.35      1.24 o
   3  -5   6       53.33       55.38      2.26 o
   4  -5   6       46.68       46.70      1.16 o
   5  -5   6       55.34       54.65      1.24 o
   6  -5   6        0.01        2.86      1.16 o
   7  -5   6       34.54       30.14      1.16 o
   8  -5   6        1.51        1.74      1.36 o
  -6  -4   6        0.76        2.98      1.80 o
  -5  -4   6        0.51       -0.92      0.84 o
  -4  -4   6       16.84       16.03      1.21 o
  -3  -4   6       14.15       10.83      1.09 o
  -2  -4   6        3.07        4.74      0.92 o
  -1  -4   6       16.11       14.15      1.01 o
   0  -4   6      121.36      117.10      1.68 o
   1  -4   6        3.05        4.37      1.02 o
   2  -4   6        2.40        3.26      1.06 o
   3  -4   6        2.18        2.53      0.93 o
   4  -4   6       13.39       13.08      1.07 o
   5  -4   6       18.46       17.45      0.95 o
   6  -4   6        0.08        0.89      1.20 o
   7  -4   6       20.94       22.55      1.20 o
   8  -4   6       26.38       22.65      2.05 o
   9  -4   6        2.09        2.97      1.99 o
  -7  -3   6       24.66       24.00      1.19 o
  -6  -3   6       22.88       24.21      1.17 o
  -5  -3   6       28.10       34.35      1.00 o
  -4  -3   6       50.01       47.49      0.97 o
  -3  -3   6      107.64      106.71      2.62 o
  -2  -3   6      254.70      260.36      2.66 o
  -1  -3   6       47.04       51.24      1.13 o
   0  -3   6        1.28        2.67      1.11 o
   1  -3   6       13.41       11.42      1.27 o
   2  -3   6       97.38       91.31      2.35 o
   3  -3   6      124.87      109.24      1.41 o
   4  -3   6      108.65      107.86      1.40 o
   5  -3   6       24.59       22.37      1.08 o
   6  -3   6       15.49       15.64      1.02 o
   7  -3   6        8.43       11.75      1.33 o
   8  -3   6        0.00        1.40      1.29 o
   9  -3   6        9.73        8.91      1.56 o
  -7  -2   6        0.03        1.98      1.17 o
  -6  -2   6        1.14        1.40      1.16 o
  -5  -2   6        0.23        0.35      1.06 o
  -4  -2   6       10.24       11.77      1.05 o
  -3  -2   6       42.77       40.61      1.12 o
  -2  -2   6      189.32      169.31      2.02 o
  -1  -2   6      153.79      151.57      2.12 o
   0  -2   6       90.32      104.45      1.26 o
   1  -2   6       54.34       64.17      1.28 o
   2  -2   6      158.69      149.37      1.71 o
   3  -2   6       32.03       28.51      1.00 o
   4  -2   6       59.78       61.54      1.07 o
   5  -2   6       22.87       23.86      1.14 o
   6  -2   6       45.80       41.72      1.10 o
   7  -2   6        3.28        5.58      1.24 o
   8  -2   6       13.09       13.80      1.26 o
   9  -2   6        0.54        0.69      1.17 o
  -8  -1   6        8.34        7.58      1.13 o
  -7  -1   6        2.02        4.00      1.21 o
  -6  -1   6        8.32        8.91      1.14 o
  -5  -1   6       71.74       76.05      1.24 o
  -4  -1   6      137.27      147.46      1.44 o
  -3  -1   6        0.03        2.24      0.98 o
  -2  -1   6       22.49       22.66      1.15 o
  -1  -1   6      245.40      219.31      1.44 o
   0  -1   6      424.20      416.43      3.59 o
   1  -1   6      359.95      320.73      1.61 o
   2  -1   6       71.06       59.30      1.16 o
   3  -1   6       55.29       63.04      1.25 o
   4  -1   6        1.15        1.52      1.03 o
   5  -1   6        0.50        0.42      1.02 o
   6  -1   6        0.78        1.70      1.15 o
   7  -1   6       29.27       29.78      1.30 o
   8  -1   6       45.18       48.58      1.20 o
   9  -1   6       16.69       18.28      1.35 o
  10  -1   6        5.21        4.88      1.32 o
  -8   0   6        0.16        0.57      1.02 o
  -7   0   6        1.99        1.79      0.91 o
  -6   0   6        6.91        4.80      1.03 o
  -5   0   6       77.07       73.65      1.18 o
  -4   0   6      138.39      127.38      1.35 o
  -3   0   6       72.92       76.71      1.38 o
  -2   0   6        6.89        5.10      1.04 o
  -1   0   6       12.66       12.11      0.88 o
   0   0   6      117.76      114.85      1.93 o
   1   0   6      310.72      283.92      1.90 o
   2   0   6        7.90       10.12      1.10 o
   3   0   6       23.24       14.25      1.05 o
   4   0   6       51.88       49.91      1.23 o
   5   0   6      251.08      249.39      2.06 o
   6   0   6       25.41       22.35      1.38 o
   7   0   6        1.25        1.50      1.14 o
   8   0   6        9.83       10.49      2.24 o
   9   0   6        8.35        8.24      1.51 o
  10   0   6       42.47       40.83      2.31 o
  -8   1   6        3.60        3.46      1.10 o
  -7   1   6       70.99       77.71      1.60 o
  -6   1   6       65.99       66.64      1.32 o
  -5   1   6        0.63        1.43      1.10 o
  -4   1   6       15.03       15.37      1.14 o
  -3   1   6        0.11        1.46      1.12 o
  -2   1   6       12.87       17.74      1.17 o
  -1   1   6      267.72      228.79      1.94 o
   0   1   6        5.14        4.10      0.99 o
   1   1   6       15.69       11.38      1.08 o
   2   1   6      507.80      502.39      4.44 o
   3   1   6       52.61       61.25      1.16 o
   4   1   6       18.45       16.30      1.00 o
   5   1   6       20.70       22.31      1.10 o
   6   1   6       50.28       52.96      1.23 o
   7   1   6       20.82       16.84      1.07 o
   8   1   6       24.12       25.34      1.36 o
   9   1   6       31.94       30.38      1.26 o
  10   1   6      115.81      109.37      2.85 o
  -8   2   6        0.97        0.43      1.07 o
  -7   2   6        2.00        3.87      1.13 o
  -6   2   6       55.49       55.16      1.21 o
  -5   2   6       94.54       89.32      1.26 o
  -4   2   6      337.54      348.52      4.66 o
  -3   2   6      337.93      324.81      3.35 o
  -2   2   6      511.44      546.35      3.93 o
  -1   2   6      105.86       88.86      1.18 o
   0   2   6       16.90       22.94      1.03 o
   2   2   6      441.52      386.95      3.40 o
   3   2   6     1534.46     1618.49      8.67 o
   4   2   6       22.27       27.81      1.05 o
   5   2   6       51.50       63.14      1.27 o
   6   2   6      114.41      101.85      6.35 o
   7   2   6        7.46       11.29      1.51 o
   8   2   6      192.56      196.84      7.15 o
   9   2   6      121.44      126.80      4.24 o
  10   2   6        0.98        4.32      1.33 o
  -8   3   6        1.44        0.83      1.10 o
  -7   3   6        4.74        6.62      0.99 o
  -6   3   6        7.91        9.25      1.08 o
  -5   3   6       14.83       14.54      1.23 o
  -4   3   6       69.17       69.43      1.37 o
  -3   3   6      131.50      120.74      1.31 o
  -2   3   6       19.24       21.34      0.97 o
  -1   3   6        0.74        4.16      1.06 o
   0   3   6      769.96      730.71      4.69 o
   1   3   6      744.81      845.04      5.04 o
   2   3   6        4.09        4.49      0.95 o
   3   3   6       10.84        8.76      0.91 o
   4   3   6        0.81        1.98      1.07 o
   5   3   6        0.55        0.40      1.08 o
   6   3   6      165.63      169.11      1.67 o
   7   3   6       75.79       77.66      2.21 o
   8   3   6      614.80      611.93     10.23 o
   9   3   6        5.44        7.92      1.15 o
  10   3   6       22.64       22.46      1.61 o
  -8   4   6       29.77       29.01      1.31 o
  -7   4   6       23.88       24.38      1.15 o
  -6   4   6      271.27      289.87      4.78 o
  -5   4   6       34.99       33.37      1.15 o
  -4   4   6      148.50      147.81      1.92 o
  -3   4   6        2.03        2.09      1.10 o
  -2   4   6       38.33       40.24      1.25 o
  -1   4   6        5.91        4.06      0.98 o
   0   4   6      763.90      680.34      5.25 o
   1   4   6     3903.57     4430.87     28.47 o
   2   4   6       15.28       11.61      1.00 o
   3   4   6     1213.68     1200.29      3.46 o
   4   4   6      291.84      261.08      2.84 o
   5   4   6        0.02        0.57      1.05 o
   6   4   6       32.54       33.07      1.25 o
   7   4   6      316.22      328.48      2.55 o
   8   4   6       74.98       81.84      1.47 o
   9   4   6       15.16       16.98      1.49 o
  10   4   6        0.00        2.81      1.54 o
  -8   5   6        1.41        1.48      1.15 o
  -7   5   6        0.27        1.58      1.27 o
  -6   5   6       62.36       62.90      1.41 o
  -5   5   6       14.85       17.22      1.24 o
  -4   5   6       28.51       29.93      1.09 o
  -3   5   6       39.37       44.69      1.28 o
  -2   5   6       87.81       74.30      1.16 o
  -1   5   6      268.70      292.76      1.65 o
   0   5   6        0.04        0.52      1.11 o
   1   5   6      389.36      422.41      3.30 o
   2   5   6       49.29       40.91      0.99 o
   3   5   6        0.97        1.91      0.89 o
   4   5   6       50.43       48.53      1.28 o
   5   5   6       86.38       80.62      1.28 o
   6   5   6      387.63      411.18      2.55 o
   7   5   6       23.29       30.29      1.09 o
   8   5   6       11.46       11.10      1.23 o
   9   5   6        3.79        4.24      1.21 o
  10   5   6       11.41        8.77      1.29 o
  -8   6   6       85.45       80.63      2.92 o
  -7   6   6        7.26       10.13      1.39 o
  -6   6   6       33.79       32.46      1.52 o
  -5   6   6       32.16       33.94      1.26 o
  -4   6   6        0.19        1.35      1.13 o
  -3   6   6      115.79      130.83      1.52 o
  -2   6   6      294.28      283.46      2.81 o
  -1   6   6     1209.90     1262.01      6.25 o
   0   6   6       70.08       57.09      1.26 o
   1   6   6      833.04      790.34      9.26 o
   2   6   6       45.64       52.31      1.16 o
   3   6   6       57.28       56.34      1.16 o
   4   6   6        3.22        2.64      1.04 o
   5   6   6      451.28      432.35      1.86 o
   6   6   6       42.54       40.62      1.13 o
   7   6   6        4.33        7.41      1.18 o
   8   6   6        0.97        1.57      1.15 o
   9   6   6       18.28       17.87      1.10 o
  -8   7   6       29.22       23.38      1.48 o
  -7   7   6        9.13        7.46      1.24 o
  -6   7   6        3.97        7.33      1.77 o
  -5   7   6        7.59        8.42      1.27 o
  -4   7   6        0.18       -0.46      1.19 o
  -3   7   6        8.15       12.21      1.87 o
  -2   7   6       11.31       10.75      1.37 o
  -1   7   6      203.22      212.38      3.22 o
   0   7   6        6.18        4.70      1.19 o
   1   7   6      128.43      128.14      1.57 o
   2   7   6       73.14       77.06      1.21 o
   3   7   6        9.85       12.85      0.98 o
   4   7   6       74.96       87.44      1.30 o
   5   7   6      115.96      125.30      1.79 o
   6   7   6        5.62        7.12      1.02 o
   7   7   6        2.88        1.80      0.95 o
   8   7   6        3.38        4.67      1.01 o
   9   7   6        0.01        1.03      1.00 o
  -8   8   6        0.57        3.21      1.87 o
  -7   8   6        4.62        3.68      1.47 o
  -6   8   6        0.52        0.76      1.38 o
  -5   8   6       26.55       31.70      1.63 o
  -4   8   6       73.64       74.11      1.94 o
  -3   8   6      153.37      147.26      2.18 o
  -2   8   6      260.31      270.26      3.15 o
  -1   8   6      495.87      490.99      8.93 o
   0   8   6      201.05      209.84      2.37 o
   1   8   6       99.14       93.13      1.28 o
   2   8   6        0.23        1.39      0.91 o
   3   8   6        0.05        1.30      0.94 o
   4   8   6       34.65       35.39      1.03 o
   5   8   6       47.36       46.25      2.09 o
   6   8   6       18.38       15.54      1.19 o
   7   8   6      105.10      108.28      3.58 o
   8   8   6       19.44       24.26      1.24 o
  -7   9   6        6.74        8.75      4.01 o
  -6   9   6        2.74        4.64      1.79 o
  -5   9   6        3.25        4.42      1.47 o
  -4   9   6        0.63        2.29      1.18 o
  -3   9   6       65.68       71.91      1.55 o
  -2   9   6       15.65       16.03      1.31 o
  -1   9   6        3.66        3.35      1.03 o
   0   9   6       29.95       32.14      1.09 o
   1   9   6       17.81       14.98      1.13 o
   2   9   6      105.56       96.21      1.19 o
   3   9   6       39.10       39.06      1.23 o
   4   9   6       14.73       14.47      1.09 o
   5   9   6       25.09       19.45      1.06 o
   6   9   6        7.85        9.67      0.94 o
   7   9   6        3.13        3.83      0.96 o
   8   9   6        0.72        2.37      1.19 o
  -7  10   6        7.95        8.94      1.91 o
  -6  10   6       14.92       16.48      2.03 o
  -5  10   6       24.46       21.11      1.63 o
  -4  10   6       45.58       48.57      1.33 o
  -3  10   6       20.42       21.84      1.49 o
  -2  10   6        5.48        4.57      1.21 o
  -1  10   6        1.48        3.36      1.23 o
   0  10   6       21.40       22.40      1.16 o
   1  10   6        6.28        7.03      0.99 o
   2  10   6       11.42       11.72      0.95 o
   3  10   6        9.61        9.27      1.04 o
   4  10   6       37.11       36.26      1.10 o
   5  10   6       81.18       85.76      1.54 o
   6  10   6       33.72       37.16      1.03 o
   7  10   6       12.06       13.07      1.09 o
  -6  11   6        0.22        0.59      1.63 o
  -5  11   6        0.55        1.85      1.56 o
  -4  11   6        4.65        4.19      1.13 o
  -3  11   6       37.80       36.70      1.27 o
  -2  11   6       45.18       45.42      2.24 o
  -1  11   6       76.82       77.42      1.65 o
   0  11   6       52.99       50.12      1.20 o
   1  11   6       48.02       50.43      1.31 o
   2  11   6       17.33       15.97      1.18 o
   3  11   6        6.29        4.45      1.04 o
   4  11   6        9.79       11.49      1.77 o
   5  11   6        0.05       -0.35      1.09 o
   6  11   6        1.77        0.81      1.17 o
  -5  12   6        8.44        7.85      1.55 o
  -4  12   6        4.34        4.65      1.50 o
  -3  12   6       13.81       18.70      1.51 o
  -2  12   6       16.28       17.48      1.33 o
  -1  12   6        7.70        6.94      1.14 o
   0  12   6        0.24        0.31      0.92 o
   1  12   6       11.92       13.02      1.40 o
   2  12   6        9.87        9.84      1.22 o
   3  12   6        6.21        8.29      1.17 o
   4  12   6       30.68       32.79      0.97 o
   5  12   6        8.56        9.96      1.03 o
  -4  13   6       11.72       11.15      1.40 o
  -3  13   6       18.27       18.80      1.60 o
  -2  13   6       30.06       26.59      2.54 o
  -1  13   6       34.86       37.20      1.41 o
   0  13   6       43.05       48.12      3.11 o
   1  13   6        8.51        8.81      1.01 o
   2  13   6        1.95        2.78      1.08 o
   3  13   6       10.93        8.59      1.04 o
   4  13   6        0.39        0.37      1.24 o
  -1  14   6        4.34        3.97      1.36 o
   0  14   6        8.14        9.38      1.18 o
   1  14   6        0.34        0.44      1.09 o
  -1  -7   7       20.19       20.88      1.16 o
   0  -7   7       14.91       16.10      1.09 o
   1  -7   7       12.71       11.01      1.22 o
   2  -7   7        3.62        2.47      1.14 o
   3  -7   7       25.78       26.58      1.15 o
   4  -7   7        6.46        6.76      1.00 o
   5  -7   7        0.28        0.82      1.05 o
  -3  -6   7        0.37        1.14      1.31 o
  -2  -6   7        7.56        6.27      1.06 o
  -1  -6   7        2.71        3.32      1.17 o
   0  -6   7       19.03       16.10      1.04 o
   1  -6   7       24.39       26.69      1.67 o
   2  -6   7        1.56        3.14      1.05 o
   3  -6   7        4.60        4.40      1.05 o
   4  -6   7        0.01        1.18      1.04 o
   5  -6   7        5.41        4.93      1.09 o
   6  -6   7       30.42       26.70      1.30 o
  -4  -5   7       26.76       27.07      1.09 o
  -3  -5   7       25.09       26.20      1.18 o
  -2  -5   7       22.66       26.49      1.02 o
  -1  -5   7       40.46       36.77      1.84 o
   0  -5   7       17.77       14.39      1.08 o
   1  -5   7      127.91      124.80      1.82 o
   2  -5   7        7.98        7.24      0.98 o
   3  -5   7        1.43        2.91      1.21 o
   4  -5   7       11.27       13.35      0.96 o
   5  -5   7       41.28       39.94      1.19 o
   6  -5   7        4.48        4.25      1.08 o
   7  -5   7      130.05      127.89      4.51 o
  -5  -4   7        0.13        0.25      1.02 o
  -4  -4   7        5.19        7.74      1.06 o
  -3  -4   7       10.52       11.35      0.96 o
  -2  -4   7       11.20       10.66      0.89 o
  -1  -4   7       22.07       24.50      1.04 o
   0  -4   7       52.20       39.89      1.05 o
   1  -4   7        4.99        4.41      1.19 o
   2  -4   7        5.68        3.78      0.87 o
   3  -4   7        0.21        0.84      1.04 o
   4  -4   7       95.97       91.69      3.38 o
   5  -4   7       11.83       13.33      1.06 o
   6  -4   7        1.93        3.63      1.06 o
   7  -4   7       81.04       74.22      1.55 o
   8  -4   7       21.07       23.23      1.36 o
  -6  -3   7        9.80       10.18      0.98 o
  -5  -3   7       25.55       28.01      1.03 o
  -4  -3   7       22.58       24.62      0.98 o
  -3  -3   7       42.47       38.53      1.23 o
  -2  -3   7        8.58       12.73      1.03 o
  -1  -3   7      502.21      455.46      5.10 o
   0  -3   7       59.10       50.08      1.01 o
   1  -3   7        0.32        0.41      0.98 o
   2  -3   7       20.69       20.66      1.12 o
   3  -3   7      103.47      109.48      2.08 o
   4  -3   7        7.45        9.84      1.08 o
   5  -3   7      247.10      262.01      6.03 o
   6  -3   7        5.20        5.32      0.96 o
   7  -3   7       13.40       14.11      1.15 o
   8  -3   7        7.98       10.19      1.51 o
   9  -3   7       13.13       11.36      1.51 o
  -6  -2   7        0.28        0.99      0.88 o
  -5  -2   7       10.63        8.78      0.87 o
  -4  -2   7        0.64        0.77      1.13 o
  -3  -2   7       22.59       24.29      0.94 o
  -2  -2   7       56.34       44.56      1.03 o
  -1  -2   7        1.37        1.01      0.99 o
   0  -2   7        0.06        1.44      1.09 o
   1  -2   7       35.58       39.96      1.56 o
   2  -2   7        6.00        7.69      0.90 o
   3  -2   7       54.31       52.58      1.07 o
   4  -2   7        5.70        6.49      1.02 o
   5  -2   7      154.82      151.12      2.03 o
   6  -2   7      121.96      122.49      2.18 o
   7  -2   7       48.87       45.35      1.18 o
   8  -2   7        5.97        4.32      1.28 o
   9  -2   7        0.20        0.67      1.37 o
  -7  -1   7       14.28       14.98      1.05 o
  -6  -1   7       30.27       30.52      1.03 o
  -5  -1   7       30.06       26.30      1.23 o
  -4  -1   7       98.81      102.25      1.39 o
  -3  -1   7      266.93      252.49      3.60 o
  -2  -1   7        0.02        0.74      1.02 o
  -1  -1   7       19.85       22.77      0.95 o
   0  -1   7       82.23       76.02      1.80 o
   1  -1   7      212.93      218.49      2.53 o
   2  -1   7      289.77      272.69      2.75 o
   3  -1   7      323.48      322.24      2.66 o
   4  -1   7       49.65       47.32      1.17 o
   5  -1   7       20.65       20.06      1.02 o
   6  -1   7        1.41        1.98      1.09 o
   7  -1   7       31.77       28.75      1.10 o
   8  -1   7       28.78       29.36      1.52 o
   9  -1   7        6.49        7.75      1.16 o
  -7   0   7        2.94        2.51      1.07 o
  -6   0   7        0.93        2.78      1.06 o
  -5   0   7        0.02        0.11      0.98 o
  -4   0   7      105.17      103.86      1.37 o
  -3   0   7      115.35      113.37      1.34 o
  -2   0   7        9.91       12.25      1.09 o
  -1   0   7        2.45        2.37      0.98 o
   0   0   7       62.47       49.00      1.10 o
   1   0   7        1.89        1.95      0.86 o
   2   0   7      148.20      143.82      1.83 o
   3   0   7      136.90      121.25      1.20 o
   4   0   7      288.32      310.25      3.08 o
   5   0   7        3.91        2.92      0.98 o
   6   0   7       30.53       39.43      1.23 o
   7   0   7        0.04        2.20      1.09 o
   8   0   7        0.01       -1.19      1.30 o
   9   0   7        1.45        3.80      2.31 o
  10   0   7        1.70        3.02      1.33 o
  -7   1   7       22.61       23.30      1.13 o
  -6   1   7      104.95      111.01      2.78 o
  -5   1   7      125.21      127.93      2.04 o
  -4   1   7       24.81       21.77      1.03 o
  -3   1   7       33.99       30.25      1.29 o
  -2   1   7      160.56      153.52      1.64 o
  -1   1   7       22.85       25.00      1.02 o
   0   1   7       76.99       67.08      1.18 o
   1   1   7        5.63        8.08      0.91 o
   2   1   7        0.50        0.48      0.87 o
   3   1   7      105.10       87.27      1.08 o
   4   1   7        0.26       -0.58      0.95 o
   5   1   7      153.18      145.83      1.38 o
   6   1   7      167.13      166.01      1.46 o
   7   1   7       32.49       34.47      1.22 o
   8   1   7       24.17       24.32      2.04 o
   9   1   7        2.36        2.81      1.49 o
  10   1   7       19.26       19.07      1.39 o
  -8   2   7        0.02        1.22      1.04 o
  -7   2   7        1.31        1.14      0.98 o
  -6   2   7       21.68       21.33      1.01 o
  -5   2   7       11.28       13.24      1.10 o
  -4   2   7       36.07       32.21      1.08 o
  -3   2   7        5.92        8.07      0.96 o
  -2   2   7      218.86      200.91      1.88 o
  -1   2   7      304.44      307.91      3.88 o
   0   2   7       32.18       36.44      1.10 o
   1   2   7        1.20        2.61      0.87 o
   2   2   7      322.61      319.31      2.90 o
   3   2   7       23.65       25.17      0.97 o
   4   2   7       43.14       48.35      1.09 o
   5   2   7        4.82        7.98      0.90 o
   6   2   7        0.42        1.49      0.91 o
   7   2   7        0.37        1.98      1.23 o
   8   2   7       35.71       34.35      1.60 o
   9   2   7       34.66       38.37      1.42 o
  10   2   7        2.05        3.78      1.47 o
  -8   3   7       30.99       27.79      1.17 o
  -7   3   7       10.40       11.37      1.19 o
  -6   3   7        4.11        4.22      1.14 o
  -5   3   7        1.33        2.42      1.07 o
  -4   3   7        0.09        1.48      1.07 o
  -3   3   7       59.16       56.54      1.10 o
  -2   3   7      144.33      126.15      1.41 o
  -1   3   7      151.94      142.82      1.85 o
   0   3   7      122.26      113.65      1.22 o
   2   3   7       17.19       17.75      1.00 o
   3   3   7       39.05       33.43      1.01 o
   4   3   7      127.60      118.00      2.02 o
   5   3   7       30.79       25.47      0.98 o
   6   3   7       44.53       37.59      1.07 o
   7   3   7        5.67        3.93      1.25 o
   8   3   7      256.06      274.57      3.81 o
   9   3   7        9.18       11.26      1.51 o
  10   3   7       17.98       18.53      1.28 o
  -8   4   7       10.98       10.81      1.31 o
  -7   4   7       17.15       16.76      1.13 o
  -6   4   7       24.40       25.26      1.22 o
  -5   4   7       73.33       76.70      1.24 o
  -4   4   7      184.52      186.68      2.01 o
  -3   4   7       71.10       75.56      1.15 o
  -2   4   7       10.95       10.58      1.04 o
  -1   4   7      113.91      116.42      1.23 o
   0   4   7      130.22      142.60      1.34 o
   1   4   7      525.79      538.36      4.13 o
   2   4   7       10.86       12.66      0.97 o
   3   4   7       27.75       26.13      0.98 o
   4   4   7      164.33      165.85      2.27 o
   5   4   7        9.97       12.45      0.97 o
   6   4   7      285.15      274.14      2.67 o
   7   4   7      221.88      224.46      2.12 o
   8   4   7        4.96        6.58      1.47 o
   9   4   7        4.56        4.17      1.29 o
  10   4   7        1.12        0.74      1.56 o
  -8   5   7        1.03        2.97      1.20 o
  -7   5   7        1.31        2.63      1.21 o
  -6   5   7        7.67        8.48      1.17 o
  -5   5   7       25.91       23.62      1.21 o
  -4   5   7       22.22       21.50      1.07 o
  -3   5   7       20.84       20.04      1.06 o
  -2   5   7       74.02       70.76      1.46 o
   0   5   7        4.86        4.28      1.33 o
   1   5   7       25.80       31.28      1.07 o
   2   5   7        6.58        2.48      1.08 o
   3   5   7      108.38      111.79      1.70 o
   4   5   7      361.69      338.96      2.93 o
   5   5   7        6.33        6.96      0.95 o
   6   5   7     1318.35     1269.67     12.12 o
   7   5   7        3.11        5.99      0.98 o
   8   5   7       34.54       40.55      1.24 o
   9   5   7       18.41       17.66      1.38 o
  -8   6   7       30.69       27.14      1.38 o
  -7   6   7        9.65       13.82      1.45 o
  -6   6   7       57.69       57.36      1.54 o
  -5   6   7       21.38       20.90      1.13 o
  -4   6   7       21.67       24.66      1.14 o
  -3   6   7        8.31       10.46      1.01 o
  -2   6   7        2.23        2.81      1.08 o
  -1   6   7     1303.97     1335.20     10.12 o
   0   6   7        9.66        8.77      0.92 o
   1   6   7      408.13      416.56      2.27 o
   2   6   7      271.90      245.69      2.36 o
   3   6   7        2.74        2.85      0.96 o
   4   6   7       57.89       58.45      1.11 o
   5   6   7      596.49      603.73      6.95 o
   6   6   7      190.15      211.45      1.82 o
   7   6   7       61.12       57.83      2.16 o
   8   6   7        3.09        3.59      1.04 o
   9   6   7        2.10        1.72      1.26 o
  -8   7   7        8.16        5.98      1.25 o
  -7   7   7        0.34        0.39      1.25 o
  -6   7   7        7.96       10.06      1.26 o
  -5   7   7        0.31        0.29      0.98 o
  -4   7   7       40.22       38.89      1.29 o
  -3   7   7        1.70        5.31      1.31 o
  -2   7   7        2.40        2.35      1.19 o
   0   7   7        2.39        6.63      1.18 o
   1   7   7       51.22       52.55      1.20 o
   2   7   7      133.21      124.33      1.69 o
   3   7   7        9.26        8.52      1.04 o
   4   7   7      965.80      976.32     13.33 o
   5   7   7       31.01       32.50      1.17 o
   6   7   7       13.36       15.08      1.78 o
   7   7   7       69.59       66.46      1.21 o
   8   7   7       38.31       40.22      1.14 o
   9   7   7        1.01        2.30      1.10 o
  -7   8   7       12.51       10.96      1.52 o
  -6   8   7        1.09        2.91      1.69 o
  -5   8   7        0.44        1.09      1.13 o
  -4   8   7        1.52        1.37      1.32 o
  -3   8   7      418.18      429.05      5.72 o
  -2   8   7        1.97        1.69      1.33 o
  -1   8   7      281.18      285.67      1.87 o
   0   8   7      207.69      206.11      3.45 o
   1   8   7      111.29      112.24      1.44 o
   2   8   7       33.11       26.75      0.94 o
   3   8   7      799.77      779.91      9.42 o
   4   8   7      227.69      233.69      4.35 o
   5   8   7        8.46        9.31      0.89 o
   6   8   7        6.35        9.67      1.27 o
   7   8   7       19.59       16.31      0.98 o
   8   8   7        2.10        2.58      1.08 o
  -7   9   7        0.49        1.71      2.24 o
  -6   9   7        0.75        1.68      1.74 o
  -5   9   7        0.12        2.01      1.46 o
  -4   9   7       12.11       13.73      1.33 o
  -3   9   7        7.42       11.36      1.42 o
  -2   9   7       19.15       22.06      1.41 o
  -1   9   7        4.74        4.08      1.11 o
   0   9   7       29.66       27.52      1.16 o
   1   9   7      159.81      152.79      2.06 o
   2   9   7      342.36      357.83      4.21 o
   3   9   7      153.11      157.29      2.13 o
   4   9   7        2.54        3.48      1.08 o
   5   9   7        3.70        2.35      0.95 o
   6   9   7        1.12        2.74      0.94 o
   7   9   7        0.13        0.44      1.07 o
   8   9   7        7.57        8.54      0.99 o
  -6  10   7        5.41        7.60      1.44 o
  -5  10   7       94.01       91.42      1.84 o
  -4  10   7       68.50       65.18      1.59 o
  -3  10   7      140.10      146.92      2.26 o
  -2  10   7      131.72      137.17      2.25 o
  -1  10   7       26.44       25.37      1.15 o
   0  10   7        5.98        8.56      1.04 o
   1  10   7       11.94       11.24      0.98 o
   2  10   7      142.49      148.49      1.90 o
   3  10   7       23.61       22.64      1.14 o
   4  10   7       34.22       31.02      1.08 o
   5  10   7      143.78      142.98      2.70 o
   6  10   7       16.26       18.74      1.18 o
   7  10   7       16.80       18.94      0.99 o
  -6  11   7        0.27        0.39      1.41 o
  -5  11   7       12.45       11.82      1.51 o
  -4  11   7        1.03        2.75      1.22 o
  -3  11   7        2.02        1.63      1.26 o
  -2  11   7        0.04        2.36      1.24 o
  -1  11   7        7.94        9.24      1.11 o
   0  11   7        3.97        4.36      1.06 o
   1  11   7        0.03        0.95      1.01 o
   2  11   7        7.19        7.74      0.99 o
   3  11   7        4.89        6.66      1.06 o
   4  11   7        6.44        7.01      1.01 o
   5  11   7        6.78        9.43      1.06 o
   6  11   7        1.72        2.00      0.98 o
  -5  12   7        9.67        9.51      1.25 o
  -4  12   7       14.40       14.63      1.34 o
  -3  12   7        2.73        4.63      1.45 o
  -2  12   7        2.20        3.61      1.14 o
  -1  12   7        0.52        2.33      1.11 o
   0  12   7        5.88        6.69      1.05 o
   1  12   7        9.38       11.92      1.42 o
   2  12   7       39.23       39.02      1.66 o
   3  12   7       87.99       88.56      3.63 o
   4  12   7       15.46       17.09      1.47 o
   5  12   7       11.45       10.39      1.11 o
  -4  13   7        1.56        2.69      1.79 o
  -3  13   7        2.04        3.03      1.52 o
  -2  13   7        6.67        5.80      1.29 o
  -1  13   7        7.25        6.68      1.28 o
   0  13   7        2.93        3.48      0.95 o
   1  13   7        9.68        9.87      1.10 o
   2  13   7        3.24        3.33      1.21 o
   3  13   7        2.86        3.50      0.95 o
   4  13   7        0.01       -0.66      1.01 o
  -1  14   7        3.50        4.05      1.14 o
   0  14   7       11.17       12.98      1.27 o
   1  14   7       20.39       21.01      1.11 o
   2  14   7       20.69       23.84      1.12 o
  -1  -6   8       13.17       15.10      1.15 o
   0  -6   8       12.92       12.63      1.03 o
   1  -6   8       25.17       27.30      1.15 o
   2  -6   8        7.97        8.04      1.25 o
   3  -6   8        1.83        2.55      0.99 o
   4  -6   8        2.76        3.58      0.96 o
   5  -6   8        4.27        5.18      1.11 o
  -3  -5   8       20.54       20.58      0.99 o
  -2  -5   8        2.58        2.78      0.93 o
  -1  -5   8        4.18        4.84      1.17 o
   0  -5   8        6.04        4.62      1.05 o
   1  -5   8        7.12       10.02      0.98 o
   2  -5   8       17.46       19.07      1.04 o
   3  -5   8        1.57        1.30      0.97 o
   4  -5   8        7.45        7.82      1.27 o
   5  -5   8        8.29        7.25      1.08 o
   6  -5   8        9.89        8.17      1.13 o
  -4  -4   8        7.28        6.76      0.95 o
  -3  -4   8        6.32        9.46      1.17 o
  -2  -4   8       31.90       30.12      0.92 o
  -1  -4   8       31.25       35.52      1.20 o
   0  -4   8        7.94        8.85      1.11 o
   1  -4   8       13.86       15.63      0.90 o
   2  -4   8        5.17        5.36      0.93 o
   3  -4   8        5.16        5.64      0.93 o
   4  -4   8       79.19       84.14      2.47 o
   5  -4   8       14.73       18.89      1.10 o
   6  -4   8       13.98       15.59      1.11 o
   7  -4   8       46.70       42.60      1.36 o
  -5  -3   8       14.04       14.90      1.70 o
  -4  -3   8        1.18        2.64      0.93 o
  -3  -3   8       17.10       13.76      0.90 o
  -2  -3   8       49.08       40.67      1.18 o
  -1  -3   8       64.77       64.53      1.19 o
   0  -3   8       85.31       87.28      1.18 o
   1  -3   8       12.58       13.36      0.91 o
   2  -3   8        4.67        5.54      0.94 o
   3  -3   8       33.13       31.75      1.11 o
   4  -3   8       46.58       47.96      1.47 o
   5  -3   8      277.50      290.53      2.35 o
   6  -3   8        0.73       -0.10      0.94 o
   7  -3   8       12.01       12.48      1.18 o
   8  -3   8        9.77       11.01      1.56 o
  -5  -2   8        0.00        2.36      0.99 o
  -4  -2   8       14.12       16.30      0.92 o
  -3  -2   8       14.28       15.53      1.23 o
  -2  -2   8        6.37        2.70      0.86 o
  -1  -2   8       19.87       22.72      1.67 o
   0  -2   8       33.36       27.70      1.22 o
   1  -2   8        5.33        5.21      1.02 o
   2  -2   8      320.98      321.47      4.17 o
   3  -2   8        9.52       13.30      0.96 o
   4  -2   8        3.73        6.46      0.89 o
   5  -2   8      273.77      272.70      3.17 o
   6  -2   8       18.02       18.31      0.99 o
   7  -2   8       48.50       51.02      1.18 o
   8  -2   8       40.25       40.80      1.66 o
  -6  -1   8        3.29        5.43      1.08 o
  -5  -1   8       26.94       25.33      1.12 o
  -4  -1   8       17.77       17.01      1.00 o
  -3  -1   8      188.38      169.41      1.31 o
  -2  -1   8      209.66      200.65      1.35 o
  -1  -1   8        5.96        7.00      1.39 o
   0  -1   8        3.32        5.14      1.17 o
   1  -1   8      108.14      111.41      1.46 o
   2  -1   8      128.97      129.92      1.63 o
   3  -1   8      549.46      559.39      4.34 o
   4  -1   8        0.60        1.27      0.99 o
   5  -1   8       40.86       40.29      0.99 o
   6  -1   8       48.50       51.39      2.15 o
   7  -1   8       45.86       52.40      1.35 o
   8  -1   8       13.18       12.22      1.19 o
   9  -1   8       14.95       15.16      1.40 o
  -6   0   8        2.16        0.83      1.17 o
  -5   0   8       10.45        9.97      1.07 o
  -4   0   8       10.92        8.80      0.99 o
  -3   0   8       10.26       11.46      1.07 o
  -2   0   8       50.08       44.76      1.10 o
  -1   0   8       47.29       46.44      1.15 o
   0   0   8       38.75       37.97      0.95 o
   1   0   8       56.04       60.11      1.32 o
   2   0   8       15.09       14.09      0.86 o
   3   0   8      738.77      724.89      8.35 o
   4   0   8      174.59      164.53      2.14 o
   5   0   8      283.62      289.96      3.88 o
   6   0   8       93.95       92.43      1.57 o
   7   0   8        2.72        1.70      1.13 o
   8   0   8        4.55        3.93      1.14 o
   9   0   8        0.38        0.68      1.16 o
  -7   1   8        7.68        6.55      1.02 o
  -6   1   8        0.02       -0.09      1.16 o
  -5   1   8       85.27       79.16      1.75 o
  -4   1   8      101.04      100.97      1.28 o
  -3   1   8        0.58        2.04      1.04 o
  -2   1   8      101.84      100.27      1.25 o
  -1   1   8      439.55      421.88      6.21 o
   0   1   8       97.27      102.17      1.11 o
   1   1   8      358.03      348.63      3.72 o
   2   1   8        1.22        1.40      0.94 o
   3   1   8       13.59       12.12      0.90 o
   4   1   8        5.49        6.08      1.09 o
   5   1   8      112.89      119.73      1.16 o
   6   1   8      107.83      104.34      1.50 o
   7   1   8       30.35       29.49      1.68 o
   8   1   8        0.23        3.65      1.12 o
   9   1   8        0.41        0.46      1.26 o
  -7   2   8        0.20        0.49      1.09 o
  -6   2   8       28.09       26.35      1.06 o
  -5   2   8       17.79       16.77      1.22 o
  -4   2   8       15.04       13.13      0.97 o
  -3   2   8      159.34      154.27      1.73 o
  -2   2   8       84.82       85.05      1.22 o
  -1   2   8       28.28       28.86      0.92 o
   0   2   8       69.47       64.68      1.07 o
   1   2   8      143.38      135.30      1.25 o
   2   2   8       75.35       77.60      1.00 o
   3   2   8       74.88       79.69      1.07 o
   4   2   8        0.28       -0.41      0.90 o
   5   2   8       16.13       11.44      1.08 o
   6   2   8        9.51       14.11      0.99 o
   7   2   8        1.20        1.74      1.23 o
   8   2   8        1.37        1.21      1.48 o
   9   2   8       12.44       12.89      1.27 o
  -7   3   8       54.47       51.88      1.28 o
  -6   3   8       70.86       72.02      1.26 o
  -5   3   8        7.11        8.85      1.16 o
  -4   3   8       39.02       39.20      1.16 o
  -3   3   8       29.87       27.92      1.16 o
  -2   3   8        6.74        6.95      0.99 o
  -1   3   8        1.16        3.21      0.91 o
   0   3   8        7.08        6.58      1.06 o
   1   3   8       38.76       42.26      1.07 o
   2   3   8        5.22        4.39      0.85 o
   3   3   8      628.18      644.50      1.99 o
   4   3   8      420.05      398.88      3.82 o
   5   3   8       28.94       28.46      0.97 o
   6   3   8       19.38       22.06      0.91 o
   7   3   8       12.06       12.93      1.03 o
   8   3   8       16.43       17.15      1.21 o
   9   3   8       41.77       45.66      1.65 o
  -7   4   8        3.60        3.48      1.09 o
  -6   4   8        1.48        2.12      1.13 o
  -5   4   8       23.04       22.97      1.04 o
  -4   4   8        0.71        0.59      1.00 o
  -3   4   8       50.24       50.43      1.82 o
  -2   4   8        0.09        0.93      0.90 o
  -1   4   8       34.75       28.13      1.04 o
   0   4   8      112.15      115.55      1.13 o
   1   4   8       78.76       82.01      1.30 o
   2   4   8        2.96        4.24      1.07 o
   3   4   8      104.26      108.09      1.15 o
   4   4   8       54.24       56.04      1.05 o
   5   4   8        0.55        0.94      0.96 o
   6   4   8        5.25        6.16      0.86 o
   7   4   8       70.56       69.63      1.24 o
   8   4   8        8.11        9.15      1.14 o
   9   4   8        4.30        4.57      1.31 o
  -7   5   8        0.13        0.45      1.21 o
  -6   5   8        2.98        3.22      1.18 o
  -5   5   8       22.11       21.29      1.03 o
  -4   5   8       22.49       20.16      1.22 o
  -3   5   8       30.38       32.07      1.18 o
  -2   5   8       26.05       24.11      1.03 o
  -1   5   8       38.43       36.06      1.07 o
   0   5   8       13.39       13.02      0.81 o
   1   5   8      376.43      380.08      5.03 o
   2   5   8      182.26      172.07      1.56 o
   3   5   8        0.21        0.70      0.82 o
   4   5   8       20.07       18.95      1.00 o
   5   5   8        7.12        5.68      0.83 o
   6   5   8      289.19      280.53      1.63 o
   7   5   8       81.75       78.91      1.23 o
   8   5   8       24.99       25.26      1.29 o
   9   5   8       10.36       11.17      1.33 o
  -7   6   8        0.00        0.55      1.37 o
  -6   6   8        4.87        6.24      1.20 o
  -5   6   8        7.43        7.33      1.11 o
  -4   6   8        0.22        1.43      1.04 o
  -3   6   8        4.56        5.69      1.00 o
  -2   6   8       14.36       17.69      1.02 o
  -1   6   8       23.69       23.12      0.95 o
   0   6   8       14.10       10.60      0.98 o
   1   6   8        1.66        1.99      1.04 o
   2   6   8        3.30        2.33      0.88 o
   3   6   8        8.25       11.44      0.86 o
   4   6   8      140.10      133.70      1.29 o
   5   6   8      225.75      209.59      2.77 o
   6   6   8        0.19        1.88      0.98 o
   7   6   8        0.00        2.17      1.26 o
   8   6   8       16.54       16.49      1.04 o
   9   6   8        5.74        5.90      1.21 o
  -7   7   8        1.88        3.00      1.45 o
  -6   7   8        0.72        1.05      1.21 o
  -5   7   8        2.41        4.58      1.05 o
  -4   7   8        6.27        6.69      1.01 o
  -3   7   8        1.74        1.22      1.13 o
  -2   7   8       95.13       87.14      1.09 o
  -1   7   8      162.64      159.78      1.71 o
   0   7   8       14.92       14.48      0.88 o
   1   7   8       20.70       19.63      0.88 o
   2   7   8      106.95      105.81      1.38 o
   3   7   8        0.04        1.90      0.83 o
   4   7   8     1214.51     1164.64     15.98 o
   5   7   8       21.92       24.16      1.05 o
   6   7   8       27.08       33.03      1.22 o
   7   7   8       27.47       31.77      1.45 o
   8   7   8       67.18       64.04      1.23 o
   9   7   8        9.71        7.53      1.32 o
  -7   8   8        5.70        4.14      1.76 o
  -6   8   8       10.93       10.22      1.46 o
  -5   8   8        4.05        5.24      1.14 o
  -4   8   8        0.13        1.13      1.31 o
  -3   8   8      110.32      111.88      2.41 o
  -2   8   8        0.91       -0.06      1.00 o
  -1   8   8       22.05       29.55      1.22 o
   0   8   8        0.58        1.03      0.98 o
   1   8   8        0.86        1.37      1.06 o
   2   8   8       53.76       56.24      1.15 o
   3   8   8      564.98      539.19      8.85 o
   4   8   8       80.65       88.83      1.18 o
   5   8   8      117.89      115.90      1.53 o
   6   8   8       38.96       38.29      1.19 o
   7   8   8        0.57        1.17      1.08 o
   8   8   8       10.33        9.67      1.04 o
  -6   9   8        6.91        7.73      1.62 o
  -5   9   8        0.58        0.52      1.50 o
  -4   9   8       32.25       35.03      1.58 o
  -3   9   8       52.73       56.39      1.58 o
  -2   9   8       22.92       21.54      1.05 o
  -1   9   8        6.08        7.23      1.00 o
   0   9   8        9.80       11.27      0.98 o
   1   9   8       16.34       19.83      1.19 o
   2   9   8      947.69      986.18      8.16 o
   3   9   8      119.97      130.48      1.39 o
   4   9   8       25.98       28.91      0.89 o
   5   9   8      225.45      235.46      5.21 o
   6   9   8       90.06       97.54      2.95 o
   7   9   8        3.52        1.91      1.07 o
   8   9   8       72.22       76.59      1.27 o
  -6  10   8        0.88        1.10      1.35 o
  -5  10   8       52.85       51.05      1.72 o
  -4  10   8        0.20        1.44      1.46 o
  -3  10   8       33.82       33.93      1.39 o
  -2  10   8       31.72       32.26      1.61 o
  -1  10   8       72.34       71.58      1.79 o
   0  10   8       50.81       48.96      1.21 o
   1  10   8      542.32      534.60      6.59 o
   2  10   8      199.35      203.83      2.75 o
   3  10   8        7.51        7.55      1.03 o
   4  10   8       97.78      100.57      3.20 o
   5  10   8        2.66        2.11      1.06 o
   6  10   8        2.49        2.36      0.95 o
   7  10   8        1.39        1.76      0.89 o
  -5  11   8       12.29       11.89      1.53 o
  -4  11   8       14.64       13.49      1.50 o
  -3  11   8       10.13       11.58      1.48 o
  -2  11   8       15.43       16.16      1.28 o
  -1  11   8       35.32       37.14      1.28 o
   0  11   8      301.90      320.16      7.37 o
   1  11   8      159.43      171.16      3.24 o
   2  11   8       14.44       13.49      1.00 o
   3  11   8       77.22       79.29      1.31 o
   4  11   8        6.93        8.32      0.94 o
   5  11   8        0.06       -0.22      1.15 o
   6  11   8       20.82       22.41      1.15 o
  -4  12   8       20.13       19.70      1.39 o
  -3  12   8        9.07        9.25      2.01 o
  -2  12   8        0.04        1.99      1.44 o
  -1  12   8       46.17       45.11      1.53 o
   0  12   8       73.08       74.14      1.47 o
   1  12   8        9.91       10.88      1.08 o
   2  12   8        0.01        3.40      1.14 o
   3  12   8       45.96       46.06      1.12 o
   4  12   8        7.51        8.35      1.50 o
   5  12   8        7.58        8.39      1.10 o
  -3  13   8        4.18        6.78      1.35 o
  -2  13   8       10.28       11.78      1.62 o
  -1  13   8       22.46       18.82      1.24 o
   0  13   8        6.76        5.38      1.05 o
   1  13   8       12.60       12.85      1.21 o
   2  13   8        8.01        9.00      1.12 o
   3  13   8        1.37        1.07      0.95 o
   4  13   8        2.44        2.11      1.20 o
  -1  14   8       15.07       14.78      1.25 o
   0  14   8        2.10        1.98      1.27 o
   1  14   8       21.38       21.21      1.14 o
  -1  -5   9        0.35        1.73      1.01 o
   0  -5   9        0.87        3.66      1.30 o
   1  -5   9       15.06       14.83      1.04 o
   2  -5   9        0.74        0.28      0.99 o
   3  -5   9        0.99        1.47      0.97 o
   4  -5   9        9.56       10.93      1.24 o
   5  -5   9        7.75        6.10      1.06 o
  -3  -4   9       20.13       20.09      1.42 o
  -2  -4   9        7.47        6.84      1.10 o
  -1  -4   9       52.01       53.43      1.51 o
   0  -4   9       12.27       14.45      1.18 o
   1  -4   9        5.31        6.36      0.85 o
   2  -4   9       25.96       27.13      1.12 o
   3  -4   9       16.79       17.40      0.96 o
   4  -4   9        6.64        7.31      1.08 o
   5  -4   9        2.55        3.01      1.03 o
   6  -4   9        1.16        2.47      1.10 o
  -4  -3   9        5.65        4.99      1.04 o
  -3  -3   9        0.38        1.08      0.93 o
  -2  -3   9        3.76        4.37      0.99 o
  -1  -3   9        9.31       10.39      0.91 o
   0  -3   9        0.64        0.86      1.12 o
   1  -3   9        1.22        0.77      0.95 o
   2  -3   9       26.44       21.21      1.00 o
   3  -3   9       17.47       16.83      0.96 o
   4  -3   9        8.26        4.67      1.16 o
   5  -3   9       48.00       49.47      1.55 o
   6  -3   9        8.01        7.11      1.01 o
   7  -3   9        5.33        4.52      1.21 o
  -4  -2   9       12.91       11.26      1.04 o
  -3  -2   9       43.34       45.39      1.38 o
  -2  -2   9        2.58        3.13      0.86 o
  -1  -2   9       15.40       17.63      0.93 o
   0  -2   9        2.38        6.86      0.97 o
   1  -2   9        0.79        2.78      1.08 o
   2  -2   9       55.50       56.61      1.53 o
   3  -2   9        0.72        1.36      0.96 o
   4  -2   9       47.84       47.79      1.08 o
   5  -2   9      111.98      109.11      1.91 o
   6  -2   9       35.02       32.33      1.17 o
   7  -2   9       15.30       14.75      1.13 o
   8  -2   9       20.30       23.43      1.11 o
  -5  -1   9        2.45        2.99      1.20 o
  -4  -1   9        9.51        6.48      0.89 o
  -3  -1   9        5.16        4.75      1.06 o
  -2  -1   9        5.35        7.67      1.15 o
  -1  -1   9       10.00        8.97      0.93 o
   0  -1   9        0.86        1.53      1.29 o
   1  -1   9        0.52        1.25      0.86 o
   2  -1   9       54.23       54.29      0.95 o
   3  -1   9      411.48      423.10      7.26 o
   4  -1   9        7.88        7.79      0.96 o
   5  -1   9       15.51       17.52      0.96 o
   6  -1   9        6.08        5.47      1.00 o
   7  -1   9        4.42        5.98      1.11 o
   8  -1   9        5.37        8.08      1.32 o
  -6   0   9       12.16       13.92      1.43 o
  -5   0   9       30.41       32.35      1.08 o
  -4   0   9        1.51        0.90      0.99 o
  -3   0   9       54.81       62.84      1.21 o
  -2   0   9        7.22        4.31      1.30 o
  -1   0   9        5.49        6.49      1.12 o
   0   0   9      242.62      231.99      1.33 o
   1   0   9        5.32        3.11      1.05 o
   2   0   9       11.40       10.55      0.84 o
   3   0   9      556.43      564.76      2.95 o
   4   0   9        7.41        8.22      0.95 o
   5   0   9       84.18       82.52      1.09 o
   6   0   9      116.86      123.63      1.30 o
   7   0   9        3.51        3.79      1.42 o
   8   0   9       44.53       39.27      1.18 o
   9   0   9       14.02       15.44      1.25 o
  -6   1   9        8.74        7.18      1.08 o
  -5   1   9       18.72       17.37      1.03 o
  -4   1   9       23.81       22.72      1.03 o
  -3   1   9        1.36        2.49      1.05 o
  -2   1   9        0.76        1.15      0.89 o
  -1   1   9        7.80       10.87      1.10 o
   0   1   9       75.81       80.71      1.67 o
   1   1   9     1167.78     1172.90      8.98 o
   2   1   9        3.86        2.65      0.93 o
   3   1   9       86.31       82.12      1.87 o
   4   1   9       63.16       57.97      1.50 o
   5   1   9       10.58       13.38      0.96 o
   6   1   9        4.93        7.78      1.05 o
   7   1   9       54.20       51.37      1.27 o
   8   1   9       53.47       53.51      2.43 o
   9   1   9        4.76        5.65      1.32 o
  -6   2   9        7.18        6.33      1.04 o
  -5   2   9       26.24       29.78      1.16 o
  -4   2   9       54.40       52.70      1.19 o
  -3   2   9       30.41       31.18      1.21 o
  -2   2   9       43.34       37.77      0.95 o
  -1   2   9       12.13        9.81      0.87 o
   0   2   9        6.24        6.34      1.05 o
   1   2   9     2240.83     2169.41     18.46 o
   2   2   9      191.82      183.73      1.55 o
   3   2   9      397.72      396.63      2.71 o
   4   2   9      175.30      171.02      1.25 o
   5   2   9        0.68        2.49      1.00 o
   6   2   9        3.63        3.62      0.93 o
   7   2   9        7.39        9.51      0.97 o
   8   2   9        0.51        0.04      1.05 o
   9   2   9        0.40        1.11      1.32 o
  -7   3   9        7.52        7.35      1.14 o
  -6   3   9       32.38       29.20      1.37 o
  -5   3   9        6.91        7.84      1.02 o
  -4   3   9       54.45       52.60      1.73 o
  -3   3   9      138.17      141.36      1.87 o
  -2   3   9       39.39       36.02      0.97 o
  -1   3   9      402.03      408.76      3.35 o
   0   3   9       25.96       29.51      1.09 o
   1   3   9       97.30      101.69      1.15 o
   2   3   9        7.21        6.72      0.82 o
   3   3   9       43.32       43.47      1.02 o
   4   3   9      221.46      227.26      1.63 o
   5   3   9      164.13      143.78      1.27 o
   6   3   9       13.81       14.46      1.03 o
   7   3   9        0.36        0.11      0.98 o
   8   3   9        6.55        7.38      1.28 o
   9   3   9       19.40       16.52      1.39 o
  -7   4   9        0.56        1.31      1.22 o
  -6   4   9       11.50       10.15      1.18 o
  -5   4   9        2.94        2.51      0.97 o
  -4   4   9       72.70       65.71      1.09 o
  -3   4   9       75.27       76.15      2.07 o
  -2   4   9       20.42       22.38      0.88 o
  -1   4   9      741.70      692.33      5.28 o
   0   4   9       50.15       50.03      1.32 o
   1   4   9       76.74       78.64      1.34 o
   2   4   9       46.35       40.80      1.14 o
   3   4   9       19.77       14.12      0.90 o
   4   4   9        0.81        1.71      0.91 o
   5   4   9        2.07        3.36      0.95 o
   6   4   9       23.02       25.25      0.86 o
   7   4   9        0.22        1.33      0.98 o
   8   4   9        9.18       14.10      1.44 o
   9   4   9       12.01       10.95      1.23 o
  -7   5   9        2.16        3.62      1.13 o
  -6   5   9       13.25       13.27      1.01 o
  -5   5   9       16.63       17.35      1.09 o
  -4   5   9       28.51       26.26      1.09 o
  -3   5   9       20.64       23.45      1.08 o
  -2   5   9        0.38        1.85      0.80 o
  -1   5   9       11.35       12.28      0.88 o
   0   5   9       11.06       13.21      0.99 o
   1   5   9      313.03      301.11      3.97 o
   2   5   9      668.33      663.84      5.76 o
   3   5   9       98.09       95.75      1.50 o
   4   5   9        0.04        0.71      0.86 o
   5   5   9        4.98        6.16      1.03 o
   6   5   9        4.76        5.13      1.01 o
   7   5   9       90.89       89.38      1.21 o
   8   5   9        0.13        1.92      1.10 o
   9   5   9        0.27        3.27      1.72 o
  -7   6   9        0.31        1.16      1.27 o
  -6   6   9        7.15        7.02      1.19 o
  -5   6   9        1.88        1.61      1.06 o
  -4   6   9       13.10       13.04      0.93 o
  -3   6   9       85.37       79.15      1.09 o
  -2   6   9       87.95       85.94      1.55 o
  -1   6   9       52.68       50.13      0.99 o
   0   6   9       10.06        7.79      1.00 o
   1   6   9       42.97       46.31      1.00 o
   2   6   9        0.10        1.38      0.89 o
   3   6   9        2.67        1.66      0.89 o
   4   6   9       21.77       22.01      0.97 o
   5   6   9       26.65       23.49      1.00 o
   6   6   9        1.35        0.93      0.93 o
   7   6   9       29.07       33.77      1.24 o
   8   6   9        7.53        8.22      1.26 o
   9   6   9        8.70        8.81      1.24 o
  -7   7   9        7.23        5.48      1.51 o
  -6   7   9       13.72       13.84      1.25 o
  -5   7   9        4.98        6.78      1.13 o
  -4   7   9        3.63        3.74      1.07 o
  -3   7   9       11.17       12.05      1.00 o
  -2   7   9       45.25       47.68      1.07 o
  -1   7   9      193.95      190.07      1.92 o
   0   7   9      478.03      466.66      4.01 o
   1   7   9       49.34       39.03      1.02 o
   2   7   9       34.96       28.72      0.96 o
   3   7   9       58.94       57.69      1.07 o
   4   7   9      108.96       93.83      2.18 o
   5   7   9      147.94      138.90      2.98 o
   6   7   9        5.58        5.84      1.04 o
   7   7   9        0.78        1.06      0.89 o
   8   7   9       32.43       38.65      1.14 o
  -6   8   9        2.64        3.66      1.58 o
  -5   8   9        3.04        3.31      1.14 o
  -4   8   9        1.90        1.91      1.15 o
  -3   8   9        3.65        2.60      1.09 o
  -2   8   9        6.87        7.41      0.98 o
  -1   8   9        0.47       -0.42      0.96 o
   0   8   9        6.61        6.35      1.14 o
   1   8   9        6.63        7.66      1.19 o
   2   8   9        0.94        0.96      1.06 o
   3   8   9       48.46       44.01      1.73 o
   4   8   9        0.21        1.61      0.92 o
   5   8   9       10.04       11.99      1.03 o
   6   8   9       20.63       22.67      1.17 o
   7   8   9       11.35       12.93      0.99 o
   8   8   9        7.80        9.04      1.13 o
  -6   9   9        0.89        2.41      1.36 o
  -5   9   9        1.47        1.90      1.14 o
  -4   9   9        1.31        1.79      1.28 o
  -3   9   9      115.40      114.49      2.09 o
  -2   9   9      130.64      123.84      1.41 o
  -1   9   9       29.52       28.49      1.21 o
   0   9   9       55.31       52.07      1.21 o
   1   9   9       20.67       20.09      1.00 o
   2   9   9      332.45      323.09      2.06 o
   3   9   9       12.32       12.32      0.95 o
   4   9   9        1.13        2.02      0.99 o
   5   9   9        3.41        4.81      1.03 o
   6   9   9      123.51      123.24      2.85 o
   7   9   9       52.61       54.56      2.12 o
   8   9   9      120.55      116.29      2.44 o
  -5  10   9        9.62        8.33      1.39 o
  -4  10   9        0.03        1.26      1.67 o
  -3  10   9        2.23        4.50      1.23 o
  -2  10   9       13.09       12.99      1.09 o
  -1  10   9       16.22       18.45      1.14 o
   0  10   9        1.29        2.29      1.01 o
   1  10   9      191.63      188.69      3.28 o
   2  10   9       10.09       13.40      0.93 o
   3  10   9      128.17      131.71      1.53 o
   4  10   9       35.72       34.25      1.03 o
   5  10   9        2.92        5.17      1.04 o
   6  10   9        0.63        0.12      0.98 o
   7  10   9        5.12        5.93      1.10 o
  -5  11   9       26.12       25.95      1.65 o
  -4  11   9        0.73        0.68      1.27 o
  -3  11   9        4.71        1.94      1.35 o
  -2  11   9        6.49        6.44      1.76 o
  -1  11   9        0.88        1.90      1.24 o
   0  11   9      315.35      314.02      3.88 o
   1  11   9       79.76       86.29      2.16 o
   2  11   9        8.48        9.30      0.98 o
   3  11   9      125.47      121.08      3.69 o
   4  11   9       96.74      101.78      1.70 o
   5  11   9       29.47       28.52      1.21 o
   6  11   9       85.06       91.22      2.18 o
  -4  12   9        1.35        1.55      1.31 o
  -3  12   9        0.54        1.19      1.16 o
  -2  12   9        3.82        4.51      1.29 o
  -1  12   9      124.12      122.26      1.47 o
   0  12   9       86.73       86.93      1.66 o
   1  12   9       37.63       39.11      1.39 o
   2  12   9       60.77       60.10      1.15 o
   3  12   9        1.37        1.38      1.15 o
   4  12   9        0.87        0.53      0.89 o
   5  12   9        0.14        0.41      1.06 o
  -3  13   9        6.26        6.95      1.18 o
  -2  13   9       77.51       83.06      3.21 o
  -1  13   9       64.68       63.99      1.90 o
   0  13   9       13.78       11.91      1.04 o
   1  13   9       69.14       66.19      1.69 o
   2  13   9       17.84       19.03      1.25 o
   3  13   9       14.31       13.07      1.05 o
   4  13   9       27.00       26.94      1.10 o
   0  14   9        0.65        0.62      1.06 o
   1  14   9        0.72        2.23      1.14 o
   0  -4  10        3.99        4.80      1.09 o
   1  -4  10        4.53        6.62      1.08 o
   2  -4  10        7.08        7.51      1.01 o
   3  -4  10       21.61       19.69      1.58 o
   4  -4  10        1.02        1.26      1.10 o
  -2  -3  10        3.60        6.76      1.09 o
  -1  -3  10       18.65       21.43      1.22 o
   0  -3  10        0.43        1.22      0.87 o
   1  -3  10        2.54        3.09      1.34 o
   2  -3  10       35.35       34.51      1.24 o
   3  -3  10       27.90       25.02      1.14 o
   4  -3  10       24.78       24.87      1.28 o
   5  -3  10        6.96        5.05      1.11 o
   6  -3  10        3.44        4.12      1.22 o
  -3  -2  10       20.55       19.00      1.00 o
  -2  -2  10       12.75       12.66      1.15 o
  -1  -2  10        1.69        3.26      0.94 o
   0  -2  10       30.70       31.05      1.18 o
   1  -2  10       38.97       38.49      1.05 o
   2  -2  10        1.04        2.32      1.20 o
   3  -2  10        5.80        7.63      0.97 o
   4  -2  10        0.01        1.14      0.93 o
   5  -2  10       11.99       14.23      1.06 o
   6  -2  10       22.53       22.13      1.07 o
   7  -2  10        2.13        1.69      1.11 o
  -4  -1  10        4.00        6.56      1.36 o
  -3  -1  10       15.62       15.32      1.19 o
  -2  -1  10        0.87        2.47      0.97 o
  -1  -1  10        0.06        0.76      1.42 o
   0  -1  10       48.93       45.53      1.15 o
   1  -1  10       30.28       26.97      0.86 o
   2  -1  10       30.17       29.22      0.89 o
   3  -1  10        1.08        1.15      0.89 o
   4  -1  10       23.39       26.37      0.92 o
   5  -1  10        2.07        1.48      0.97 o
   6  -1  10        2.52        2.03      0.97 o
   7  -1  10        1.30        1.95      1.09 o
  -5   0  10        9.74        9.06      1.25 o
  -4   0  10        5.61        6.41      0.93 o
  -3   0  10        7.28        6.94      1.06 o
  -2   0  10       38.03       41.81      1.17 o
  -1   0  10       31.64       38.63      1.25 o
   0   0  10        0.35        2.03      0.87 o
   1   0  10        1.63        2.56      0.93 o
   2   0  10       39.57       41.20      0.99 o
   3   0  10      118.28      119.86      1.25 o
   4   0  10       85.12       83.75      1.43 o
   5   0  10       11.88       12.47      0.84 o
   6   0  10       16.76       20.11      1.00 o
   7   0  10        0.40        1.12      1.12 o
   8   0  10       23.91       19.73      1.44 o
  -5   1  10        0.09        1.10      0.97 o
  -4   1  10        3.06        3.90      1.39 o
  -3   1  10        0.05        0.80      0.87 o
  -2   1  10       15.99       15.77      1.08 o
  -1   1  10       16.94       17.30      0.91 o
   0   1  10      131.48      130.07      1.25 o
   1   1  10      122.69      125.73      1.58 o
   2   1  10        2.59        2.44      0.85 o
   3   1  10       21.63       26.41      0.98 o
   4   1  10        4.02        5.33      0.82 o
   5   1  10        9.96       10.43      0.85 o
   6   1  10        1.75        3.99      1.01 o
   7   1  10       41.51       46.70      1.23 o
   8   1  10       25.47       23.86      1.31 o
  -5   2  10       29.53       28.75      1.09 o
  -4   2  10        9.91       12.88      1.10 o
  -3   2  10        8.65       10.96      0.98 o
  -2   2  10       11.46       11.27      0.85 o
  -1   2  10        5.52        7.79      0.78 o
   0   2  10        0.21       -0.85      0.93 o
   1   2  10      334.75      348.49      2.83 o
   2   2  10       13.53       13.46      0.96 o
   3   2  10      204.36      205.82      2.56 o
   4   2  10      245.10      254.37      2.82 o
   5   2  10       56.88       58.31      1.24 o
   6   2  10      123.42      109.31      1.15 o
   7   2  10       28.48       26.39      1.01 o
   8   2  10        0.43        0.53      1.06 o
  -6   3  10        2.41        2.33      1.12 o
  -5   3  10        3.76        4.65      1.19 o
  -4   3  10        3.68        2.83      1.10 o
  -3   3  10        3.36        3.42      1.14 o
  -2   3  10       84.68       83.51      1.27 o
  -1   3  10      840.16      847.32      6.29 o
   0   3  10       38.87       42.52      1.40 o
   1   3  10       79.31       77.38      1.09 o
   2   3  10       35.35       31.67      0.81 o
   3   3  10       15.99       14.33      0.91 o
   4   3  10       30.85       24.70      0.94 o
   5   3  10       85.92       81.50      1.13 o
   6   3  10      135.60      137.33      1.64 o
   7   3  10       15.22       16.39      0.96 o
   8   3  10        2.06        1.30      1.48 o
   9   3  10        0.23       -0.03      1.34 o
  -6   4  10        2.62        1.37      1.00 o
  -5   4  10        3.63        3.73      1.17 o
  -4   4  10        1.17       -0.47      1.27 o
  -3   4  10        4.85        4.90      0.98 o
  -2   4  10        3.45        5.44      1.09 o
  -1   4  10     1371.70     1418.83      7.47 o
   0   4  10       73.64       67.23      1.03 o
   1   4  10      504.92      505.80      3.67 o
   2   4  10      227.14      218.11      1.65 o
   3   4  10       25.00       24.39      0.83 o
   4   4  10       21.90       18.80      0.94 o
   5   4  10       15.40       12.21      0.84 o
   6   4  10       15.38       12.39      0.92 o
   7   4  10       24.37       24.54      1.03 o
   8   4  10        6.48        6.88      1.11 o
   9   4  10        9.65       11.50      1.57 o
  -6   5  10        7.60        8.07      1.01 o
  -5   5  10        5.20        6.05      1.27 o
  -4   5  10        4.48        5.46      0.93 o
  -3   5  10      303.75      311.53      4.25 o
  -2   5  10        2.85        3.14      1.04 o
  -1   5  10       43.20       44.73      1.20 o
   0   5  10       15.75       16.86      0.99 o
   1   5  10        8.02        6.70      0.87 o
   2   5  10       18.30       17.36      1.06 o
   3   5  10      229.66      201.60      2.54 o
   4   5  10       73.76       67.67      1.05 o
   5   5  10       18.66       16.77      0.86 o
   6   5  10        8.01       10.52      1.02 o
   7   5  10       14.56       13.06      1.08 o
   8   5  10        3.77        4.25      0.99 o
   9   5  10        5.64        7.39      1.36 o
  -6   6  10        5.24        5.27      1.22 o
  -5   6  10       15.06       15.51      1.02 o
  -4   6  10        0.18        2.34      1.06 o
  -3   6  10      482.82      499.19      4.10 o
  -2   6  10       38.99       36.74      1.00 o
  -1   6  10      209.71      210.05      2.14 o
   0   6  10      175.08      162.89      2.16 o
   1   6  10      102.25       90.57      1.08 o
   2   6  10        7.45        7.27      0.89 o
   3   6  10        0.20        2.08      0.82 o
   4   6  10        0.05        1.79      0.86 o
   5   6  10       16.55       16.20      0.90 o
   6   6  10       25.34       23.50      0.95 o
   7   6  10       18.60       18.50      1.00 o
   8   6  10       24.42       25.60      1.13 o
  -6   7  10        1.58        1.07      1.25 o
  -5   7  10       52.62       51.09      1.26 o
  -4   7  10       14.36       17.00      1.12 o
  -3   7  10       21.96       23.74      1.06 o
  -2   7  10        0.76        0.01      0.88 o
  -1   7  10        0.64        1.26      0.81 o
   0   7  10       49.67       51.06      1.02 o
   1   7  10       53.86       53.31      1.12 o
   2   7  10       24.23       25.48      0.84 o
   3   7  10        1.03        2.87      0.81 o
   4   7  10       31.44       36.54      0.95 o
   5   7  10      149.19      145.44      2.03 o
   6   7  10        0.76        0.97      0.96 o
   7   7  10        0.27        1.73      0.95 o
   8   7  10        0.28        1.82      1.07 o
  -6   8  10        4.18        4.45      1.32 o
  -5   8  10      101.66      100.62      3.09 o
  -4   8  10       67.06       64.11      1.22 o
  -3   8  10       63.24       63.28      1.25 o
  -2   8  10       33.79       32.87      1.07 o
  -1   8  10       32.93       30.71      0.97 o
   0   8  10       18.66       17.35      0.92 o
   1   8  10       50.26       51.78      1.08 o
   2   8  10        6.37        9.40      1.02 o
   3   8  10        2.52        3.99      0.98 o
   4   8  10       15.21       19.44      1.08 o
   5   8  10       84.12       88.37      1.10 o
   6   8  10       28.67       26.99      1.29 o
   7   8  10       20.28       17.43      1.02 o
   8   8  10       10.77       11.87      1.14 o
  -5   9  10       17.72       20.43      1.99 o
  -4   9  10       12.37       12.43      1.12 o
  -3   9  10        9.44       10.35      1.13 o
  -2   9  10       87.62       96.30      1.79 o
  -1   9  10       39.53       39.26      1.08 o
   0   9  10       10.83       10.60      1.05 o
   1   9  10       42.55       44.08      1.12 o
   2   9  10       92.05       90.44      2.96 o
   3   9  10      203.74      194.87      1.52 o
   4   9  10        0.02        0.20      0.98 o
   5   9  10        6.79        5.30      0.93 o
   6   9  10        4.33        5.85      0.97 o
   7   9  10       11.37       11.53      1.61 o
  -5  10  10        1.08        1.97      1.53 o
  -4  10  10        0.24        1.45      1.44 o
  -3  10  10        4.94        5.15      1.29 o
  -2  10  10        1.94        2.97      1.20 o
  -1  10  10        7.28        7.19      0.96 o
   0  10  10       12.23       12.14      1.04 o
   1  10  10        1.78        2.37      1.14 o
   2  10  10       17.09       19.21      1.10 o
   3  10  10       69.47       77.58      1.59 o
   4  10  10       12.39       14.65      1.09 o
   5  10  10        7.27        7.33      1.14 o
   6  10  10        1.54        2.25      1.04 o
   7  10  10        0.00       -0.37      1.09 o
  -4  11  10       31.59       29.40      2.49 o
  -3  11  10       11.86       13.25      2.11 o
  -2  11  10       10.17        9.03      1.06 o
  -1  11  10       20.49       24.36      1.36 o
   0  11  10       99.78      104.67      3.08 o
   1  11  10       25.17       25.11      1.11 o
   2  11  10        0.30        0.53      0.96 o
   3  11  10        2.45        2.92      1.01 o
   4  11  10       58.45       56.45      2.53 o
   5  11  10       57.32       56.80      1.13 o
   6  11  10      105.33      100.94      1.81 o
  -3  12  10        0.24        0.49      1.49 o
  -2  12  10        0.06        0.15      1.42 o
  -1  12  10       19.32       18.21      1.22 o
   0  12  10       12.57       13.82      1.12 o
   1  12  10        5.14        3.75      1.19 o
   2  12  10       22.15       20.41      0.99 o
   3  12  10        4.97        6.40      0.97 o
   4  12  10        2.31        3.46      0.91 o
   5  12  10        1.45        1.83      1.06 o
  -2  13  10       89.66       82.93      2.10 o
  -1  13  10       29.56       29.82      1.41 o
   0  13  10        0.09        1.15      1.12 o
   1  13  10       14.36       16.00      1.20 o
   2  13  10       18.43       19.93      1.16 o
   3  13  10       34.50       32.74      1.49 o
   1  -3  11        7.41       11.06      1.12 o
   2  -3  11        0.55        0.02      1.09 o
   3  -3  11       33.45       33.44      1.67 o
  -1  -2  11        5.02        6.64      1.57 o
   0  -2  11        1.12        2.62      0.98 o
   1  -2  11       23.13       22.87      1.26 o
   2  -2  11        5.34        3.98      0.97 o
   3  -2  11        0.15        2.83      0.97 o
   4  -2  11        5.86        6.51      0.94 o
   5  -2  11        1.06        0.71      1.01 o
  -2  -1  11       10.34       12.07      1.18 o
  -1  -1  11       12.04       11.61      0.96 o
   0  -1  11       25.16       23.40      0.98 o
   1  -1  11       34.81       33.83      1.26 o
   2  -1  11       11.13       10.73      0.90 o
   3  -1  11       16.15       14.87      0.92 o
   4  -1  11        0.19        1.72      0.95 o
   5  -1  11        5.97        5.82      0.99 o
   6  -1  11        8.79       11.01      1.02 o
  -3   0  11        1.15        3.33      1.01 o
  -2   0  11        4.04        3.64      1.17 o
  -1   0  11       28.07       25.70      1.73 o
   0   0  11        2.53        2.98      0.97 o
   1   0  11       15.63       16.62      0.79 o
   2   0  11        2.26        3.07      0.80 o
   3   0  11       14.51       15.07      0.92 o
   4   0  11       26.90       25.72      1.06 o
   5   0  11        0.11       -0.17      0.88 o
   6   0  11        0.01        0.70      1.04 o
   7   0  11        3.32        6.55      1.07 o
  -4   1  11        0.08        0.91      0.93 o
  -3   1  11        0.20        0.07      1.03 o
  -2   1  11       32.69       30.07      1.53 o
  -1   1  11       23.71       22.46      1.02 o
   0   1  11       11.71       11.77      1.11 o
   1   1  11       34.17       33.37      1.47 o
   2   1  11        8.60       10.16      1.04 o
   3   1  11        5.42        4.92      0.95 o
   4   1  11       29.47       30.16      0.95 o
   5   1  11       11.11       13.10      0.86 o
   6   1  11        5.04        5.33      0.87 o
   7   1  11        0.18        1.16      1.08 o
  -4   2  11       14.80       15.34      0.96 o
  -3   2  11       34.69       38.97      1.26 o
  -2   2  11        5.36        6.40      0.82 o
  -1   2  11       27.15       26.45      0.95 o
   0   2  11       20.07       20.57      0.93 o
   1   2  11       65.61       62.24      0.97 o
   2   2  11       55.25       53.20      1.70 o
   3   2  11       14.18       15.76      0.99 o
   4   2  11        1.32        2.47      0.99 o
   5   2  11        1.86        2.98      0.81 o
   6   2  11       43.19       43.20      1.01 o
   7   2  11       19.00       16.82      0.97 o
   8   2  11        6.31        6.53      1.01 o
  -5   3  11        0.54        1.23      1.10 o
  -4   3  11       17.82       18.63      1.51 o
  -3   3  11       23.91       22.87      1.16 o
  -2   3  11       71.93       70.45      1.46 o
  -1   3  11        8.99        7.91      0.92 o
   0   3  11        5.25        5.89      0.94 o
   1   3  11       21.09       23.00      0.87 o
   2   3  11        3.51        4.82      0.98 o
   3   3  11       37.28       36.11      0.92 o
   4   3  11        0.20        0.54      0.79 o
   5   3  11       14.79       14.81      0.93 o
   6   3  11       42.02       38.87      1.03 o
   7   3  11       27.52       30.31      1.04 o
   8   3  11       33.62       28.48      1.03 o
  -5   4  11       10.36       10.74      1.67 o
  -4   4  11        2.01        3.61      1.06 o
  -3   4  11        0.09        1.01      0.96 o
  -2   4  11        0.07        1.21      1.30 o
  -1   4  11      153.75      158.46      1.61 o
   0   4  11       10.80       12.19      1.09 o
   1   4  11       70.54       68.59      1.85 o
   2   4  11      116.05      121.98      1.24 o
   3   4  11       93.68       97.83      1.20 o
   4   4  11      182.12      163.21      2.01 o
   5   4  11       56.21       54.26      1.06 o
   6   4  11        2.10        1.49      0.82 o
   7   4  11        4.10        6.57      1.02 o
   8   4  11        0.66        1.61      0.98 o
  -5   5  11        3.85        6.37      1.20 o
  -4   5  11       35.74       35.82      1.14 o
  -3   5  11       88.14       89.67      1.95 o
  -2   5  11        0.36       -0.01      0.85 o
  -1   5  11       28.13       28.75      1.01 o
   0   5  11       15.16       15.61      0.97 o
   1   5  11        0.49        2.03      0.93 o
   2   5  11       25.59       21.73      1.02 o
   3   5  11       52.12       46.83      1.51 o
   4   5  11      162.76      149.51      2.66 o
   5   5  11       36.86       42.50      1.04 o
   6   5  11       27.19       24.23      1.01 o
   7   5  11        1.79        0.38      0.92 o
   8   5  11        0.13        1.29      1.16 o
  -5   6  11        2.08        3.62      1.22 o
  -4   6  11        1.20        3.55      1.07 o
  -3   6  11      424.44      449.56      3.29 o
  -2   6  11        0.05        0.84      0.94 o
  -1   6  11      155.93      157.83      1.26 o
   0   6  11       85.18       88.72      1.08 o
   1   6  11       54.29       57.37      1.09 o
   2   6  11      103.58       94.91      1.22 o
   3   6  11       95.64       88.93      2.26 o
   4   6  11       36.29       25.15      0.93 o
   5   6  11       52.26       55.92      0.90 o
   6   6  11        8.67       11.22      0.97 o
   7   6  11       10.52       12.15      1.24 o
   8   6  11        5.83        5.60      1.05 o
  -5   7  11       41.39       38.13      1.32 o
  -4   7  11        0.22        1.39      0.98 o
  -3   7  11        7.95       10.12      0.98 o
  -2   7  11       58.27       57.72      1.10 o
  -1   7  11        0.72        1.99      1.01 o
   0   7  11        8.42        9.49      0.94 o
   1   7  11      101.55       91.58      1.09 o
   2   7  11      156.12      145.25      1.57 o
   3   7  11      119.88      110.33      1.70 o
   4   7  11       13.10       10.35      1.12 o
   5   7  11        0.26        0.74      1.09 o
   6   7  11        5.88        8.04      1.14 o
   7   7  11       10.66       11.23      1.20 o
   8   7  11        0.19        0.80      1.05 o
  -5   8  11      163.09      162.18      3.34 o
  -4   8  11        0.64        0.34      1.01 o
  -3   8  11       96.13       92.29      1.44 o
  -2   8  11      138.76      141.71      1.64 o
  -1   8  11      118.00      121.63      1.29 o
   0   8  11       68.81       66.72      1.15 o
   1   8  11       23.40       22.47      0.91 o
   2   8  11       76.67       64.42      1.03 o
   3   8  11        7.97       10.57      0.96 o
   4   8  11       12.38       12.15      0.88 o
   5   8  11        6.93        9.17      1.00 o
   6   8  11       34.46       39.16      1.23 o
   7   8  11        6.61        8.19      1.21 o
  -5   9  11       15.23       13.87      1.28 o
  -4   9  11       11.33       10.51      1.31 o
  -3   9  11        0.88        1.46      1.05 o
  -2   9  11        1.42        2.07      0.88 o
  -1   9  11       10.12       11.88      0.95 o
   0   9  11       44.52       43.23      1.15 o
   1   9  11       43.52       40.26      1.23 o
   2   9  11        3.45        4.37      1.01 o
   3   9  11       66.62       66.65      1.26 o
   4   9  11       10.37       10.31      0.85 o
   5   9  11        0.03        2.05      1.00 o
   6   9  11        0.70        1.94      1.15 o
   7   9  11        0.08        1.54      0.94 o
  -4  10  11       29.66       29.90      1.49 o
  -3  10  11       25.06       25.00      1.28 o
  -2  10  11        1.20        2.32      1.21 o
  -1  10  11        4.13        4.90      1.03 o
   0  10  11       18.95       18.29      1.02 o
   1  10  11        0.40        1.67      1.03 o
   2  10  11       16.76       18.22      1.18 o
   3  10  11       50.94       49.32      1.55 o
   4  10  11       47.83       47.95      1.16 o
   5  10  11       35.82       33.94      1.13 o
   6  10  11       36.88       38.67      1.96 o
  -3  11  11        6.32        7.55      1.35 o
  -2  11  11        0.01        0.45      1.04 o
  -1  11  11        0.02       -0.62      1.04 o
   0  11  11       15.97       17.03      1.10 o
   1  11  11      100.71       95.55      1.25 o
   2  11  11        0.39       -0.07      0.98 o
   3  11  11        5.74        6.55      1.14 o
   4  11  11        0.89        2.48      1.03 o
   5  11  11        0.34        0.67      1.07 o
  -2  12  11        0.28        1.57      1.25 o
  -1  12  11        0.14       -0.09      1.00 o
   0  12  11        6.44        7.37      1.08 o
   1  12  11       35.77       35.28      1.06 o
   2  12  11        7.38        8.70      1.11 o
   3  12  11       12.42       12.35      1.04 o
   4  12  11        3.63        3.48      0.98 o
  -1  13  11       28.15       23.42      1.33 o
   0  13  11        1.29        1.86      1.02 o
   1  13  11        0.87        1.04      1.11 o
   2  13  11       11.92       14.89      1.40 o
   3  13  11       10.18       10.06      1.04 o
   0  -1  12        0.87        1.71      1.26 o
   1  -1  12       85.97       88.50      1.35 o
   2  -1  12       11.18       10.28      0.99 o
   3  -1  12        2.42        3.75      0.98 o
   4  -1  12        9.76       10.86      1.00 o
  -2   0  12        1.59        2.51      1.12 o
  -1   0  12        0.89        2.59      0.93 o
   0   0  12        0.23       -0.92      0.89 o
   1   0  12       31.70       36.73      0.99 o
   2   0  12       10.08       10.65      1.11 o
   3   0  12        0.07        0.64      0.89 o
   4   0  12        0.83        1.62      0.85 o
   5   0  12        0.50        1.74      0.86 o
   6   0  12        1.83        0.46      1.09 o
  -2   1  12        6.89        7.25      1.18 o
  -1   1  12       36.28       40.29      1.84 o
   0   1  12        1.23        1.27      0.86 o
   1   1  12        1.15        1.40      0.82 o
   2   1  12        2.72        3.49      0.87 o
   3   1  12       23.03       22.21      0.93 o
   4   1  12       21.76       26.18      1.13 o
   5   1  12       14.41       14.92      0.98 o
   6   1  12       13.41       14.89      0.96 o
  -3   2  12        1.36        2.34      1.03 o
  -2   2  12        0.08        1.79      0.93 o
  -1   2  12        0.07        2.28      0.83 o
   0   2  12        4.08        5.14      1.30 o
   1   2  12       15.96       13.52      0.82 o
   2   2  12       43.08       43.70      1.35 o
   3   2  12        4.12        6.60      0.95 o
   4   2  12        4.12        3.23      0.83 o
   5   2  12        0.14        1.55      1.01 o
   6   2  12        4.07        4.56      0.96 o
   7   2  12        1.62        3.85      1.11 o
  -3   3  12       10.09        9.62      1.09 o
  -2   3  12        0.00        1.01      1.20 o
  -1   3  12       10.71       11.01      0.98 o
   0   3  12        0.04        0.84      0.95 o
   1   3  12       78.16       79.81      2.29 o
   2   3  12       89.83       92.40      1.54 o
   3   3  12       42.62       43.92      1.08 o
   4   3  12       10.85       11.03      0.87 o
   5   3  12        1.96        3.50      0.94 o
   6   3  12        3.13        3.74      0.95 o
   7   3  12        4.54        6.31      1.02 o
  -4   4  12        0.00        0.26      1.01 o
  -3   4  12        7.46        7.73      0.97 o
  -2   4  12        3.28        2.98      0.85 o
  -1   4  12       21.88       22.07      1.12 o
   0   4  12       52.94       50.65      1.01 o
   1   4  12       23.96       24.03      0.85 o
   2   4  12       26.35       25.88      0.96 o
   3   4  12        0.08        0.54      0.79 o
   4   4  12       21.25       23.58      0.87 o
   5   4  12       17.02       13.09      0.91 o
   6   4  12        9.90        9.71      1.00 o
   7   4  12        0.29       -0.58      0.97 o
  -4   5  12        3.93        4.10      1.20 o
  -3   5  12        4.20        4.47      0.89 o
  -2   5  12        0.30       -0.26      0.87 o
  -1   5  12        2.98        2.91      0.90 o
   0   5  12       15.01       15.50      0.92 o
   1   5  12        1.87        3.17      0.81 o
   2   5  12        6.03        7.34      1.14 o
   3   5  12        0.33        0.49      0.86 o
   4   5  12       15.42       11.58      0.86 o
   5   5  12       27.36       28.80      0.91 o
   6   5  12       47.05       43.65      1.24 o
   7   5  12       16.73       17.78      0.91 o
  -4   6  12        2.40        2.83      0.86 o
  -3   6  12       59.24       59.46      1.13 o
  -2   6  12       32.66       32.63      0.95 o
  -1   6  12        9.00       10.80      1.04 o
   0   6  12        0.75        2.21      0.89 o
   1   6  12       16.36       19.40      1.01 o
   2   6  12       57.93       53.24      1.36 o
   3   6  12       34.48       32.01      0.98 o
   4   6  12        0.02        1.70      0.91 o
   5   6  12        0.81        0.29      0.87 o
   6   6  12        3.31        4.39      0.92 o
   7   6  12        6.49        8.57      1.29 o
  -4   7  12        1.10        0.33      0.93 o
  -3   7  12        0.81       -0.06      1.05 o
  -2   7  12        4.46        5.12      0.84 o
  -1   7  12        3.30        4.04      0.90 o
   0   7  12       11.03       10.32      0.89 o
   1   7  12       33.07       34.06      0.94 o
   2   7  12       35.46       31.66      1.05 o
   3   7  12        6.70        7.04      0.95 o
   4   7  12       43.36       37.37      0.96 o
   5   7  12       23.48       18.58      1.01 o
   6   7  12       25.96       26.06      1.12 o
   7   7  12       31.00       33.49      1.21 o
  -4   8  12        0.14        0.29      0.93 o
  -3   8  12       22.24       25.43      1.37 o
  -2   8  12        0.13        0.64      0.87 o
  -1   8  12        9.01        8.95      0.97 o
   0   8  12       57.31       55.23      1.02 o
   1   8  12      137.32      126.15      1.92 o
   2   8  12        0.94        2.88      1.09 o
   3   8  12       60.61       57.80      1.14 o
   4   8  12        5.51        5.62      0.93 o
   5   8  12        4.88        5.41      0.92 o
   6   8  12        0.14        2.49      1.07 o
   7   8  12        6.87        7.03      1.20 o
  -4   9  12       11.57       10.41      1.02 o
  -3   9  12        0.29        0.50      1.02 o
  -2   9  12        2.65        3.38      0.93 o
  -1   9  12       29.47       29.02      0.94 o
   0   9  12       73.00       72.58      1.08 o
   1   9  12       68.54       70.56      1.19 o
   2   9  12       38.96       37.95      1.12 o
   3   9  12       38.19       34.73      1.13 o
   4   9  12        0.45        0.22      1.03 o
   5   9  12       20.54       23.11      1.01 o
   6   9  12        0.95        1.58      1.14 o
  -3  10  12       17.03       17.15      1.31 o
  -2  10  12       25.81       25.76      1.10 o
  -1  10  12       40.01       39.77      1.26 o
   0  10  12       34.66       32.80      1.14 o
   1  10  12       12.89       13.57      1.07 o
   2  10  12        5.94        8.73      1.13 o
   3  10  12        1.43        2.52      1.11 o
   4  10  12        7.35        6.53      1.13 o
   5  10  12        2.16        2.10      1.05 o
   6  10  12       51.38       51.19      1.74 o
  -2  11  12       13.78       13.09      1.09 o
  -1  11  12       24.20       21.90      1.08 o
   0  11  12        0.64        1.11      1.10 o
   1  11  12        0.26       -0.12      1.27 o
   2  11  12        1.64        2.61      0.96 o
   3  11  12        1.01        2.64      0.98 o
   4  11  12        2.18        2.72      1.06 o
   5  11  12        3.57        5.04      0.99 o
  -1  12  12        1.83        2.25      1.03 o
   0  12  12       13.05       12.44      1.09 o
   1  12  12       13.00       14.52      1.35 o
   2  12  12       11.78       11.30      1.01 o
   3  12  12        8.38        7.66      1.13 o
   0   1  13       14.85       13.60      0.93 o
   1   1  13        0.70        2.11      0.86 o
   2   1  13        4.01        6.93      0.84 o
   3   1  13        1.79        1.19      0.98 o
   4   1  13        6.42        8.72      0.88 o
  -1   2  13       64.87       71.03      1.85 o
   0   2  13       15.02       16.87      0.92 o
   1   2  13        9.42       10.93      0.89 o
   2   2  13        2.52        4.01      1.03 o
   3   2  13        0.07        1.49      1.03 o
   4   2  13        0.68        1.55      0.98 o
   5   2  13        0.23        1.31      0.96 o
  -2   3  13        3.56        4.51      1.08 o
  -1   3  13        0.90        2.62      0.98 o
   0   3  13        0.74        2.00      0.87 o
   1   3  13        4.03        3.84      0.82 o
   2   3  13       11.39       13.83      0.92 o
   3   3  13       19.74       22.86      1.07 o
   4   3  13       37.08       41.83      1.08 o
   5   3  13       32.56       34.03      1.11 o
   6   3  13       14.07       16.49      0.97 o
  -2   4  13        8.91       11.09      1.07 o
  -1   4  13        0.72        1.78      0.77 o
   0   4  13        7.69        9.13      1.10 o
   1   4  13        6.07        6.83      0.81 o
   2   4  13        3.62        3.60      0.85 o
   3   4  13        0.88        0.45      0.86 o
   4   4  13       21.76       21.73      1.00 o
   5   4  13       15.32       16.00      0.95 o
   6   4  13       18.18       17.37      1.12 o
  -3   5  13        0.66        0.48      0.91 o
  -2   5  13        0.38        0.85      0.85 o
  -1   5  13       27.32       27.58      1.01 o
   0   5  13       31.99       37.55      0.95 o
   1   5  13       31.89       34.85      1.47 o
   2   5  13       14.76       14.04      1.13 o
   3   5  13       20.79       20.49      0.88 o
   4   5  13        0.14        1.23      0.82 o
   5   5  13        9.71        9.94      1.17 o
   6   5  13        8.89        8.35      1.10 o
  -3   6  13        1.07        0.13      0.97 o
  -2   6  13       16.67       17.44      1.08 o
  -1   6  13        2.11        4.02      0.88 o
   0   6  13        2.02        1.64      0.82 o
   1   6  13        0.36        1.35      1.13 o
   2   6  13        0.80        0.34      0.81 o
   3   6  13        0.15        1.95      1.01 o
   4   6  13        0.12        0.85      0.91 o
   5   6  13       12.43       11.17      0.91 o
   6   6  13        0.44        0.41      0.88 o
  -3   7  13        1.74        3.28      0.99 o
  -2   7  13       11.80       11.88      0.95 o
  -1   7  13        2.17        2.84      0.89 o
   0   7  13       23.36       23.78      1.01 o
   1   7  13       25.61       27.89      1.02 o
   2   7  13       14.85       12.40      0.91 o
   3   7  13       18.33       19.55      1.05 o
   4   7  13       17.58       17.80      1.04 o
   5   7  13        7.22        9.96      0.98 o
   6   7  13       25.47       23.44      1.00 o
  -3   8  13        2.57        3.08      0.89 o
  -2   8  13        0.15        0.83      1.06 o
  -1   8  13        1.33        2.18      0.91 o
   0   8  13        0.30        0.19      0.90 o
   1   8  13        0.36        1.25      0.88 o
   2   8  13        3.44        3.52      0.94 o
   3   8  13        2.23        1.57      1.00 o
   4   8  13        5.89        7.68      0.96 o
   5   8  13       11.31       13.89      1.09 o
   6   8  13        1.38        4.61      1.25 o
  -2   9  13        6.42        7.14      1.01 o
  -1   9  13        0.46        1.81      0.98 o
   0   9  13        8.85        8.62      1.01 o
   1   9  13        0.10        1.27      1.03 o
   2   9  13       16.95       14.62      0.99 o
   3   9  13       17.69       16.28      1.39 o
   4   9  13       61.72       64.30      1.30 o
   5   9  13       53.45       51.89      1.84 o
  -2  10  13        7.88        8.25      1.15 o
  -1  10  13       26.21       27.51      1.16 o
   0  10  13        2.77        2.03      1.17 o
   1  10  13       10.89       10.38      1.17 o
   2  10  13        0.88        1.22      1.03 o
   3  10  13        6.18        8.20      1.24 o
   4  10  13        0.28        0.71      1.05 o
   5  10  13        8.14        9.47      1.04 o
  -1  11  13       10.45       10.94      1.07 o
   0  11  13        7.40        6.04      1.20 o
   1  11  13       21.25       17.72      1.08 o
   2  11  13        8.32        7.02      1.02 o
   3  11  13       33.19       32.16      1.79 o
   4  11  13        7.00        4.61      1.12 o
   1   3  14        3.93        4.68      0.90 o
   2   3  14        2.59        3.79      0.98 o
   3   3  14        2.48        3.73      0.90 o
   0   4  14       11.40       10.86      0.94 o
   1   4  14        6.05        7.38      1.07 o
   2   4  14        1.27        0.99      1.05 o
   3   4  14        0.01        0.60      0.92 o
   4   4  14        4.19        5.12      0.93 o
  -1   5  14        4.37        4.13      0.98 o
   0   5  14        5.95        6.52      1.08 o
   1   5  14        3.82        4.85      0.87 o
   2   5  14       19.90       24.68      1.10 o
   3   5  14       11.12       11.79      1.07 o
   4   5  14       11.97       12.82      0.98 o
   5   5  14        9.17       11.98      0.96 o
  -1   6  14        1.33        2.24      0.91 o
   0   6  14        8.89        6.95      0.84 o
   1   6  14        0.36        0.77      0.87 o
   2   6  14       10.82       11.43      0.88 o
   3   6  14        7.81       11.30      0.98 o
   4   6  14       25.65       24.49      1.23 o
   5   6  14       11.95       11.07      1.14 o
  -1   7  14        4.06        6.34      0.89 o
   0   7  14        1.70        3.47      0.90 o
   1   7  14        9.43        8.57      1.09 o
   2   7  14        1.20        2.74      0.90 o
   3   7  14       23.55       21.59      0.97 o
   4   7  14       22.56       20.72      0.93 o
   5   7  14       20.75       20.73      0.98 o
  -1   8  14        1.48        3.94      1.02 o
   0   8  14        0.93        2.96      0.98 o
   1   8  14        1.54        3.39      1.00 o
   2   8  14        7.78        7.22      0.93 o
   3   8  14       36.19       31.01      0.86 o
   4   8  14       21.02       23.02      1.80 o
   0   9  14        9.41       10.12      1.11 o
   1   9  14       17.47       16.08      0.96 o
   2   9  14        7.87        7.18      0.92 o
   3   9  14        1.80        3.26      0.91 o
   4   9  14        5.69        6.57      1.01 o
   1  10  14        7.97        8.58      0.93 o
   2  10  14        0.07       -0.14      1.06 o
   3  10  14        0.41        3.02      1.30 o
 
